# Supplementary material for: Photosystem-II D1 protein mutants of Chlamydomonas reinhardtii in relation to metabolic rewiring and remodelling of H-bond network at QB site
Source: Sci Rep. 2018 Oct 3;8:14745. doi: 10.1038/s41598-018-33146-y (PMC6170454; doi:10.1038/s41598-018-33146-y)
Supplement: Supplementary file 2 — Dataset 1 [file 41598_2018_33146_MOESM2_ESM.xlsx]

## Sheet: IL
			Area	Mean	SD	X	Y	Perim.	Major	Minor	Angle	Circ.	Feret	%area	FeretX	FeretY	FeretAngle	MinFeret	AR	Round	Solidity
	IC001	1	116.263	97.419	37.888	398.81	114.527	38.354	12.66	11.693	90	0.993	13.609	0	396.485	108.132	109.983	11.627	1.083	0.924	1
		2	70.299	94.827	34.175	453.458	123.247	29.222	9.461	9.461	0	1	10.4	0	448.807	120.922	153.435	9.302	1	1	1
		3	86.522	85.766	26.13	533.685	277.888	32.875	11.975	9.199	0	1	12.523	0	527.871	275.563	158.199	9.302	1.302	0.768	1
		4	81.114	98.017	32.319	447.063	330.21	31.049	10.712	9.641	0	1	11.451	0	441.831	327.885	156.038	9.302	1.111	0.9	1
		5	81.114	96.15	23.284	529.615	355.79	31.049	10.712	9.641	0	1	11.451	0	524.383	353.464	156.038	9.302	1.111	0.9	1
		6	81.114	102.317	31.369	426.715	369.161	31.049	10.712	9.641	90	1	11.451	0	424.39	363.929	113.962	9.302	1.111	0.9	1
		7	81.114	97.983	32.618	750.531	309.281	31.049	10.712	9.641	0	1	11.451	0	745.298	306.956	156.038	9.302	1.111	0.9	1
		8	94.633	80.029	22.458	687.163	216.846	34.701	11.47	10.505	0	0.988	12.36	0	682.512	212.776	138.814	10.464	1.092	0.916	1
		9	70.299	85.615	28.751	883.661	577.868	29.222	9.461	9.461	0	1	10.4	0	879.01	575.542	153.435	9.302	1	1	1
		10	81.114	85.6	23.44	720.881	558.683	31.049	10.712	9.641	90	1	11.451	0	718.556	553.451	113.962	9.302	1.111	0.9	1
		11	129.782	71.292	19.944	863.895	668.559	40.18	13.9	11.888	90	1	14.707	0	861.57	661.583	108.435	11.627	1.169	0.855	1
		12	81.114	94.9	26.086	996.444	580.775	31.049	10.712	9.641	90	1	11.451	0	994.119	575.542	113.962	9.302	1.111	0.9	1
		13	108.152	65.875	14.086	863.895	669.722	36.528	11.735	11.735	0	1	13.155	0	859.244	665.071	135	11.627	1	1	1
		14	97.337	80.111	20.434	1010.98	689.488	34.701	13.205	9.385	0	1	13.609	0	1004.58	687.163	160.017	9.302	1.407	0.711	1
		15	93.281	77.652	18.792	1119.11	706.348	32.875	10.898	10.898	0	1	11.971	0	1113.88	703.441	150.945	10.464	1	1	1
		16	91.929	78.662	28.439	1234.22	644.143	34.701	14.137	8.279	90	0.959	14.382	0	1232.47	637.166	104.036	8.139	1.708	0.586	1
		17	81.114	84.55	24.549	1281.89	673.21	31.049	10.712	9.641	0	1	11.451	0	1276.66	670.885	156.038	9.302	1.111	0.9	1
		18	86.522	82.594	25.807	1045.28	803.434	32.875	11.975	9.199	0	1	12.523	0	1039.46	801.109	158.199	9.302	1.302	0.768	1
		19	86.522	88.359	25.795	763.902	754.6	32.875	11.975	9.199	0	1	12.523	0	758.088	752.275	158.199	9.302	1.302	0.768	1
		20	73.003	104.019	28.416	758.67	767.39	31.049	12.584	7.387	0	0.952	13	0	752.275	766.227	169.695	6.976	1.704	0.587	1
		21	106.8	74.076	15.948	1186.55	919.124	36.528	12.711	10.698	90	1	13.257	0	1182.48	913.892	127.875	10.464	1.188	0.842	1
		22	106.8	74.253	28.982	1338.86	628.446	36.528	12.711	10.698	0	1	13.257	0	1333.63	624.376	142.125	10.464	1.188	0.842	1
		23	106.8	69.911	19.175	1407.46	997.026	36.528	12.711	10.698	90	1	13.257	0	1403.39	991.793	127.875	10.464	1.188	0.842	1
		24	81.114	80.05	29.864	1297.59	955.168	31.049	10.712	9.641	90	1	11.451	0	1295.26	949.936	113.962	9.302	1.111	0.9	1
		25	108.152	110.6	43.086	763.902	1019.7	36.528	14.45	9.53	0	1	14.707	0	756.926	1017.37	161.565	9.302	1.516	0.659	1
		26	108.152	106.312	35.434	841.804	1024.35	36.528	14.45	9.53	90	1	14.707	0	839.478	1017.37	108.435	9.302	1.516	0.659	1
		27	93.281	101.406	39.617	886.568	580.775	32.875	10.898	10.898	0	1	11.971	0	881.336	577.868	150.945	10.464	1	1	1
		28	131.134	68.649	30.47	1213.29	529.615	40.18	12.922	12.922	0	1	14.049	0	1206.89	526.709	155.556	12.79	1	1	1
	IC002	1	116.263	99.279	36.507	504.036	173.244	38.354	12.66	11.693	0	0.993	13.609	0	497.641	170.919	160.017	11.627	1.083	0.924	1
		2	108.152	102.888	34.741	427.878	197.661	36.528	11.735	11.735	0	1	13.155	0	423.227	193.01	135	11.627	1	1	1
		3	106.8	93.139	21.514	397.066	252.89	36.528	12.711	10.698	90	1	13.257	0	392.997	247.658	127.875	10.464	1.188	0.842	1
		4	93.281	99.435	23.72	497.059	264.517	32.875	10.898	10.898	0	1	11.971	0	491.827	261.61	150.945	10.464	1	1	1
		5	129.782	62.177	24.135	566.241	180.22	40.18	13.9	11.888	0	1	14.707	0	559.265	177.895	161.565	11.627	1.169	0.855	1
		6	78.41	93.845	25.537	597.053	355.79	31.049	11.71	8.526	90	1	12.139	0	595.309	349.976	106.699	8.139	1.374	0.728	1
		7	78.41	87.759	25.991	708.092	407.531	31.049	11.71	8.526	0	1	12.139	0	702.278	405.787	163.301	8.139	1.374	0.728	1
		8	116.263	88.349	22.906	947.61	524.965	38.354	12.66	11.693	90	0.993	13.609	0	945.285	518.57	109.983	11.627	1.083	0.924	1
		9	108.152	96.55	36.931	992.956	446.481	36.528	11.735	11.735	0	1	13.155	0	988.305	441.831	135	11.627	1	1	1
		10	83.818	91.274	30.906	1095.28	640.073	34.701	14.91	7.157	90	0.875	15.293	0	1094.11	632.515	98.746	6.976	2.083	0.48	1
		11	70.299	91.096	36.641	1089.46	679.024	29.222	9.461	9.461	0	1	10.4	0	1084.81	676.698	153.435	9.302	1	1	1
		12	94.633	100.843	38.74	1017.37	731.927	34.701	11.47	10.505	0	0.988	12.36	0	1012.72	727.858	138.814	10.464	1.092	0.916	1
		13	116.263	88.686	26.693	994.7	763.902	38.354	12.66	11.693	0	0.993	13.609	0	988.305	761.576	160.017	11.627	1.083	0.924	1
		14	106.8	86.076	32.197	1141.2	398.229	36.528	12.711	10.698	0	1	13.257	0	1135.97	394.159	142.125	10.464	1.188	0.842	1
		15	94.633	91.443	31.259	770.297	631.353	34.701	11.47	10.505	90	0.988	12.36	0	766.227	626.702	131.186	10.464	1.092	0.916	1
		16	78.41	72.534	21.611	1265.61	820.875	31.049	11.71	8.526	90	1	12.139	0	1263.87	815.061	106.699	8.139	1.374	0.728	1
		17	116.263	83.093	36.975	1369.67	913.31	38.354	12.66	11.693	90	0.993	13.609	0	1367.35	906.915	109.983	11.627	1.083	0.924	1
		18	78.41	86	29.965	992.956	764.483	31.049	11.71	8.526	0	1	12.139	0	987.143	762.739	163.301	8.139	1.374	0.728	1
		19	116.263	100.581	38.683	938.89	902.265	38.354	12.66	11.693	0	0.993	13.609	0	932.495	899.939	160.017	11.627	1.083	0.924	1
		20	108.152	65.287	19.818	1328.98	251.146	36.528	14.45	9.53	90	1	14.707	0	1326.65	244.17	108.435	9.302	1.516	0.659	1
		21	108.152	72.525	21.115	1163.88	365.092	36.528	14.45	9.53	0	1	14.707	0	1156.9	362.766	161.565	9.302	1.516	0.659	1
		22	108.152	90.475	38.637	1142.95	398.81	36.528	14.45	9.53	0	1	14.707	0	1135.97	396.485	161.565	9.302	1.516	0.659	1
		23	73.003	73.444	22.668	1282.47	140.107	31.049	12.584	7.387	90	0.952	13	0	1281.31	133.712	100.305	6.976	1.704	0.587	1
		24	78.41	70.207	21.291	987.143	169.175	31.049	11.71	8.526	0	1	12.139	0	981.329	167.431	163.301	8.139	1.374	0.728	1
		25	81.114	96.25	37.637	427.297	196.498	31.049	10.712	9.641	0	1	11.451	0	422.064	194.173	156.038	9.302	1.111	0.9	1
		26	106.8	75.962	24.738	340.093	135.456	36.528	12.711	10.698	0	1	13.257	0	334.861	131.386	142.125	10.464	1.188	0.842	1
		27	93.281	93.725	24.377	398.229	251.727	32.875	10.898	10.898	0	1	11.971	0	392.997	248.82	150.945	10.464	1	1	1
		28	70.299	85.5	18.11	596.471	355.79	29.222	9.461	9.461	0	1	10.4	0	591.82	353.464	153.435	9.302	1	1	1
		29	116.263	85.907	30.157	240.1	124.41	38.354	12.66	11.693	0	0.993	13.609	0	233.705	122.085	160.017	11.627	1.083	0.924	1
		30	93.281	89.391	35.086	151.734	124.992	32.875	10.898	10.898	0	1	11.971	0	146.502	122.085	150.945	10.464	1	1	1
		31	116.263	79.826	37.64	106.97	179.639	38.354	12.66	11.693	90	0.993	13.609	0	104.644	173.244	109.983	11.627	1.083	0.924	1
		32	81.114	91.1	28.525	66.856	276.725	31.049	10.712	9.641	0	1	11.451	0	61.624	274.4	156.038	9.302	1.111	0.9	1
		33	106.8	83.987	21.118	88.947	352.883	36.528	12.711	10.698	90	1	13.257	0	84.878	347.651	127.875	10.464	1.188	0.842	1
		34	97.337	90.431	21.434	106.388	438.342	34.701	13.205	9.385	0	1	13.609	0	99.993	436.017	160.017	9.302	1.407	0.711	1
		35	81.114	95.333	34.011	70.925	471.48	31.049	10.712	9.641	90	1	11.451	0	68.6	466.248	113.962	9.302	1.111	0.9	1
	IC003	1	97.337	76.833	21.12	367.998	184.871	34.701	13.205	9.385	0	1	13.609	0	361.603	182.546	160.017	9.302	1.407	0.711	1
		2	94.633	85.9	22.307	395.322	230.798	34.701	11.47	10.505	0	0.988	12.36	0	390.671	226.729	138.814	10.464	1.092	0.916	1
		3	81.114	85.1	21.177	319.164	213.939	31.049	10.712	9.641	0	1	11.451	0	313.932	211.614	156.038	9.302	1.111	0.9	1
		4	131.134	49.155	14.091	407.531	400.554	40.18	12.922	12.922	0	1	14.049	0	401.136	397.648	155.556	12.79	1	1	1
		5	70.299	100.423	29.455	572.054	146.502	29.222	9.461	9.461	0	1	10.4	0	567.404	144.176	153.435	9.302	1	1	1
		6	86.522	80.609	22.052	618.563	212.776	32.875	11.975	9.199	90	1	12.523	0	616.237	206.963	111.801	9.302	1.302	0.768	1
		7	91.929	90.441	22.542	324.397	423.809	34.701	14.137	8.279	0	0.959	14.382	0	317.42	422.064	165.964	8.139	1.708	0.586	1
		8	137.894	69.824	20.203	765.646	533.685	42.007	15.195	11.554	0	0.982	15.815	0	758.088	531.359	162.897	11.627	1.315	0.76	1
		9	151.413	62.375	20.841	701.115	576.705	43.833	16.427	11.736	0	0.99	16.929	0	692.976	574.38	164.055	11.627	1.4	0.714	1
		10	97.337	97.014	37.126	925.519	365.673	34.701	13.205	9.385	90	1	13.609	0	923.193	359.278	109.983	9.302	1.407	0.711	1
		11	137.894	64.324	21.603	962.144	445.319	42.007	15.195	11.554	0	0.982	15.815	0	954.587	442.993	162.897	11.627	1.315	0.76	1
		12	116.263	81.012	34.033	1069.69	400.554	38.354	12.66	11.693	90	0.993	13.609	0	1067.37	394.159	109.983	11.627	1.083	0.924	1
		13	140.598	70.029	30.09	1050.51	580.193	42.007	14.245	12.566	90	1	15.115	0	1047.6	573.217	112.62	12.79	1.134	0.882	1
		14	81.114	104.75	20.568	974.934	645.305	31.049	10.712	9.641	0	1	11.451	0	969.702	642.98	156.038	9.302	1.111	0.9	1
		15	97.337	78.944	30.773	1024.35	311.025	34.701	13.205	9.385	90	1	13.609	0	1022.02	304.631	109.983	9.302	1.407	0.711	1
		16	81.114	90.433	23.421	579.612	654.607	31.049	10.712	9.641	0	1	11.451	0	574.38	652.281	156.038	9.302	1.111	0.9	1
		17	106.8	77.747	24.891	1045.86	702.859	36.528	12.711	10.698	0	1	13.257	0	1040.63	698.79	142.125	10.464	1.188	0.842	1
		18	86.522	81.172	19.126	989.468	784.831	32.875	11.975	9.199	0	1	12.523	0	983.654	782.505	158.199	9.302	1.302	0.768	1
		19	81.114	91.933	24.687	710.998	723.207	31.049	10.712	9.641	0	1	11.451	0	705.766	720.881	156.038	9.302	1.111	0.9	1
		20	129.782	73.031	27.038	675.536	772.041	40.18	13.9	11.888	90	1	14.707	0	673.21	765.065	108.435	11.627	1.169	0.855	1
		21	78.41	82.879	26.431	775.529	804.015	31.049	11.71	8.526	0	1	12.139	0	769.715	802.271	163.301	8.139	1.374	0.728	1
		22	81.114	97.467	30.311	693.558	856.919	31.049	10.712	9.641	0	1	11.451	0	688.326	854.593	156.038	9.302	1.111	0.9	1
		23	93.281	84.13	20.6	848.198	840.059	32.875	10.898	10.898	0	1	11.971	0	842.966	837.153	150.945	10.464	1	1	1
		24	93.281	95.594	22.078	829.595	859.826	32.875	10.898	10.898	0	1	11.971	0	824.363	856.919	150.945	10.464	1	1	1
		25	94.633	74.014	28.821	1114.46	855.756	34.701	11.47	10.505	90	0.988	12.36	0	1110.39	851.105	131.186	10.464	1.092	0.916	1
		26	94.633	83.786	33.464	1217.94	695.302	34.701	11.47	10.505	90	0.988	12.36	0	1213.87	690.651	131.186	10.464	1.092	0.916	1
		27	129.782	77.385	24.31	1066.21	925.519	40.18	13.9	11.888	90	1	14.707	0	1063.88	918.543	108.435	11.627	1.169	0.855	1
		28	94.633	72.071	24.803	1112.13	854.593	34.701	11.47	10.505	90	0.988	12.36	0	1108.07	849.943	131.186	10.464	1.092	0.916	1
		29	120.319	69.404	25.592	1142.37	899.358	40.18	14.828	10.331	0	0.937	15.513	0	1134.81	897.614	167.005	10.464	1.435	0.697	1
		30	113.56	54.286	19.918	1244.68	911.566	38.354	13.546	10.674	90	0.97	14.382	0	1242.94	904.59	104.036	10.464	1.269	0.788	1
		31	86.522	79.359	26.302	1268.52	922.031	32.875	11.975	9.199	0	1	12.523	0	1262.7	919.705	158.199	9.302	1.302	0.768	1
		32	94.633	82.086	31.449	1360.95	813.898	34.701	11.47	10.505	90	0.988	12.36	0	1356.88	809.248	131.186	10.464	1.092	0.916	1
		33	106.8	61.025	26.536	1410.95	721.463	36.528	12.711	10.698	90	1	13.257	0	1406.88	716.231	127.875	10.464	1.188	0.842	1
		34	129.782	68.448	26.19	1206.89	1091.79	40.18	13.9	11.888	0	1	14.707	0	1199.92	1089.46	161.565	11.627	1.169	0.855	1
		35	93.281	79.971	31.957	890.056	1047.02	32.875	10.898	10.898	0	1	11.971	0	884.824	1044.12	150.945	10.464	1	1	1
		36	113.56	91.655	32.138	884.824	958.656	38.354	13.546	10.674	0	0.97	14.382	0	877.848	956.912	165.964	10.464	1.269	0.788	1
		37	81.114	98.55	37.003	1055.74	902.846	31.049	10.712	9.641	90	1	11.451	0	1053.42	897.614	113.962	9.302	1.111	0.9	1
		38	108.152	78.912	19.211	1013.88	803.434	36.528	11.735	11.735	0	1	13.155	0	1009.23	798.783	135	11.627	1	1	1
		39	124.375	88.076	26.213	990.049	785.993	42.007	16.773	9.441	0	0.886	17.595	0	981.329	784.831	172.405	9.302	1.776	0.563	1
	IC004	1	140.598	78.692	27.815	341.256	69.763	42.007	14.245	12.566	90	1	15.115	0	338.349	62.786	112.62	12.79	1.134	0.882	1
		2	113.56	91.381	30.337	382.532	65.693	38.354	13.546	10.674	0	0.97	14.382	0	375.556	63.949	165.964	10.464	1.269	0.788	1
		3	116.263	74.977	24.493	401.136	157.547	38.354	12.66	11.693	90	0.993	13.609	0	398.81	151.153	109.983	11.627	1.083	0.924	1
		4	68.947	91.333	38.656	386.602	177.314	29.222	10.449	8.401	0	1	11.03	0	381.37	175.57	161.565	8.139	1.244	0.804	1
		5	78.41	95.293	30.648	417.995	193.01	31.049	11.71	8.526	90	1	12.139	0	416.251	187.197	106.699	8.139	1.374	0.728	1
		6	93.281	87.391	26.065	448.226	243.588	32.875	10.898	10.898	0	1	11.971	0	442.993	240.681	150.945	10.464	1	1	1
		7	93.281	86.362	22.853	256.378	265.68	32.875	10.898	10.898	0	1	11.971	0	251.146	262.773	150.945	10.464	1	1	1
		8	140.598	89.192	33.458	406.949	328.466	42.007	14.245	12.566	0	1	15.115	0	399.973	325.559	157.38	12.79	1.134	0.882	1
		9	81.114	83.133	24.933	441.831	312.188	31.049	10.712	9.641	90	1	11.451	0	439.505	306.956	113.962	9.302	1.111	0.9	1
		10	78.41	84.379	31.401	695.883	330.21	31.049	11.71	8.526	90	1	12.139	0	694.139	324.397	106.699	8.139	1.374	0.728	1
		11	81.114	106.267	37.583	548.8	322.653	31.049	10.712	9.641	90	1	11.451	0	546.475	317.42	113.962	9.302	1.111	0.9	1
		12	108.152	98.138	23.703	541.824	370.905	36.528	11.735	11.735	0	1	13.155	0	537.173	366.254	135	11.627	1	1	1
		13	81.114	80.5	21.198	369.742	393.578	31.049	10.712	9.641	90	1	11.451	0	367.417	388.346	113.962	9.302	1.111	0.9	1
		14	108.152	98.987	29.564	508.105	484.851	36.528	11.735	11.735	0	1	13.155	0	503.454	480.2	135	11.627	1	1	1
		15	170.339	92.627	36.274	770.297	488.339	45.66	16.707	12.981	90	1	17.285	0	767.39	480.2	109.654	12.79	1.287	0.777	1
		16	93.281	84.246	26.306	884.243	484.27	32.875	10.898	10.898	0	1	11.971	0	879.01	481.363	150.945	10.464	1	1	1
		17	106.8	79.392	18.755	843.548	357.534	36.528	12.711	10.698	0	1	13.257	0	838.315	353.464	142.125	10.464	1.188	0.842	1
		18	131.134	94.897	30.006	804.015	364.51	40.18	12.922	12.922	0	1	14.049	0	797.62	361.603	155.556	12.79	1	1	1
		19	86.522	97.641	29.74	762.739	331.373	32.875	11.975	9.199	0	1	12.523	0	756.926	329.048	158.199	9.302	1.302	0.768	1
		20	94.633	87.243	30.803	853.431	563.334	34.701	11.47	10.505	0	0.988	12.36	0	848.78	559.265	138.814	10.464	1.092	0.916	1
		21	78.41	92.741	26.922	870.871	234.286	31.049	11.71	8.526	0	1	12.139	0	865.058	232.542	163.301	8.139	1.374	0.728	1
		22	70.299	88.827	28.566	795.295	630.19	29.222	9.461	9.461	0	1	10.4	0	790.644	627.865	153.435	9.302	1	1	1
		23	132.486	88.051	32.231	854.593	565.659	42.007	16.053	10.508	0	0.943	16.648	0	846.454	563.915	167.905	10.464	1.528	0.655	1
		24	97.337	90.889	29.254	940.053	520.895	34.701	13.205	9.385	0	1	13.609	0	933.658	518.57	160.017	9.302	1.407	0.711	1
		25	68.947	87.412	31.483	995.863	552.87	29.222	10.449	8.401	0	1	11.03	0	990.631	551.126	161.565	8.139	1.244	0.804	1
		26	68.947	93.294	24.915	966.795	607.517	29.222	10.449	8.401	0	1	11.03	0	961.563	605.773	161.565	8.139	1.244	0.804	1
		27	106.8	83.304	26.723	1130.74	506.361	36.528	12.711	10.698	90	1	13.257	0	1126.67	501.129	127.875	10.464	1.188	0.842	1
		28	140.598	76.798	24.308	1198.76	856.337	42.007	14.245	12.566	0	1	15.115	0	1191.78	853.431	157.38	12.79	1.134	0.882	1
		29	81.114	90.567	33.227	1122.6	811.573	31.049	10.712	9.641	0	1	11.451	0	1117.37	809.248	156.038	9.302	1.111	0.9	1
		30	113.56	101.321	38.783	1185.97	521.476	38.354	13.546	10.674	0	0.97	14.382	0	1178.99	519.732	165.964	10.464	1.269	0.788	1
	IC005	1	97.337	88.194	26.605	74.995	167.431	34.701	13.205	9.385	0	1	13.609	0	68.6	165.105	160.017	9.302	1.407	0.711	1
		2	108.152	91	23.318	101.156	73.251	36.528	11.735	11.735	0	1	13.155	0	96.505	68.6	135	11.627	1	1	1
		3	108.152	82.5	30.852	220.915	44.183	36.528	14.45	9.53	0	1	14.707	0	213.939	41.858	161.565	9.302	1.516	0.659	1
		4	185.21	106.679	41.185	238.937	100.575	47.486	15.356	15.356	0	1	16.525	0	232.542	95.342	140.711	15.115	1	1	1
		5	48.668	85.056	29.247	301.142	20.929	25.569	8.814	7.031	90	0.935	9.588	0	299.98	16.278	104.036	6.976	1.254	0.798	1
		6	116.263	77.826	33.156	417.414	77.32	38.354	12.66	11.693	90	0.993	13.609	0	415.088	70.925	109.983	11.627	1.083	0.924	1
		7	108.152	91.263	34.631	556.939	56.973	36.528	11.735	11.735	0	1	13.155	0	552.288	52.322	135	11.627	1	1	1
		8	81.114	87.817	18.939	314.514	174.407	31.049	10.712	9.641	0	1	11.451	0	309.281	172.081	156.038	9.302	1.111	0.9	1
		9	70.299	109.019	36.666	232.542	281.376	29.222	9.461	9.461	0	1	10.4	0	227.892	279.051	153.435	9.302	1	1	1
		10	113.56	87	23.333	241.263	299.98	38.354	13.546	10.674	90	0.97	14.382	0	239.519	293.003	104.036	10.464	1.269	0.788	1
		11	97.337	85.222	18.277	277.307	297.654	34.701	13.205	9.385	0	1	13.609	0	270.912	295.329	160.017	9.302	1.407	0.711	1
		12	113.56	90.881	35.738	290.097	416.251	38.354	13.546	10.674	90	0.97	14.382	0	288.353	409.275	104.036	10.464	1.269	0.788	1
		13	140.598	83.038	38.022	36.625	479.037	42.007	14.245	12.566	90	1	15.115	0	33.719	472.061	112.62	12.79	1.134	0.882	1
		14	116.263	76.767	26.025	293.585	417.414	38.354	12.66	11.693	0	0.993	13.609	0	287.19	415.088	160.017	11.627	1.083	0.924	1
		15	140.598	69.808	22.902	383.695	469.154	42.007	14.245	12.566	0	1	15.115	0	376.719	466.248	157.38	12.79	1.134	0.882	1
		16	108.152	89.2	20.369	541.824	347.651	36.528	11.735	11.735	0	1	13.155	0	537.173	343	135	11.627	1	1	1
		17	140.598	93.288	29.523	607.517	384.858	42.007	14.245	12.566	90	1	15.115	0	604.61	377.881	112.62	12.79	1.134	0.882	1
		18	221.712	74.61	34.854	655.188	532.522	52.965	18.669	15.121	90	0.993	19.491	0	652.281	523.22	107.354	15.115	1.235	0.81	1
		19	131.134	86.784	29.477	741.229	305.212	40.18	12.922	12.922	0	1	14.049	0	734.834	302.305	155.556	12.79	1	1	1
		20	94.633	98.557	39.721	972.609	136.037	34.701	11.47	10.505	90	0.988	12.36	0	968.539	131.386	131.186	10.464	1.092	0.916	1
		21	68.947	72.02	25.272	1019.12	91.273	29.222	10.449	8.401	90	1	11.03	0	1017.37	86.041	108.435	8.139	1.244	0.804	1
		22	97.337	89.833	36.68	1052.84	95.342	34.701	13.205	9.385	0	1	13.609	0	1046.44	93.017	160.017	9.302	1.407	0.711	1
		23	81.114	75.4	19.665	1123.18	111.039	31.049	10.712	9.641	90	1	11.451	0	1120.85	105.807	113.962	9.302	1.111	0.9	1
		24	179.803	74.887	33.905	1169.11	170.337	47.486	17.317	13.22	90	1	17.786	0	1167.36	161.617	101.31	12.79	1.31	0.763	1
		25	81.114	89.283	40.976	952.261	466.829	31.049	10.712	9.641	90	1	11.451	0	949.936	461.597	113.962	9.302	1.111	0.9	1
		26	151.413	75.357	37.453	945.285	476.712	43.833	16.427	11.736	0	0.99	16.929	0	937.146	474.387	164.055	11.627	1.4	0.714	1
		27	155.468	98.957	32.819	606.354	386.602	43.833	15.469	12.796	0	1	16.195	0	598.797	383.695	158.962	12.79	1.209	0.827	1
		28	108.152	84.85	28.627	780.18	488.339	36.528	11.735	11.735	0	1	13.155	0	775.529	483.688	135	11.627	1	1	1
		29	81.114	79.217	15.478	867.383	536.592	31.049	10.712	9.641	90	1	11.451	0	865.058	531.359	113.962	9.302	1.111	0.9	1
		30	129.782	85.573	26.055	970.865	547.637	40.18	13.9	11.888	0	1	14.707	0	963.888	545.312	161.565	11.627	1.169	0.855	1
		31	140.598	79.192	32.901	1051.67	967.376	42.007	14.245	12.566	90	1	15.115	0	1048.77	960.4	112.62	12.79	1.134	0.882	1
		32	116.263	71.884	24.206	856.919	865.639	38.354	12.66	11.693	90	0.993	13.609	0	854.593	859.244	109.983	11.627	1.083	0.924	1
		33	116.263	78.035	26.668	1072.6	826.688	38.354	12.66	11.693	0	0.993	13.609	0	1066.21	824.363	160.017	11.627	1.083	0.924	1
		34	94.633	75.614	23.513	1020.86	859.826	34.701	11.47	10.505	0	0.988	12.36	0	1016.21	855.756	138.814	10.464	1.092	0.916	1
		35	151.413	79.098	29.965	1051.09	966.214	43.833	13.885	13.885	0	0.99	14.89	0	1045.28	961.563	141.34	13.953	1	1	1
		36	166.284	83.008	33.41	999.351	1110.26	47.486	15.721	13.467	0	0.927	16.525	0	992.956	1105.74	140.711	15.115	1.167	0.857	0.898
		37	137.894	85.157	25.585	576.124	1056.9	42.007	15.195	11.554	0	0.982	15.815	0	568.566	1054.58	162.897	11.627	1.315	0.76	1
		38	113.56	85.631	21.797	506.942	1100.51	38.354	13.546	10.674	0	0.97	14.382	0	499.966	1098.76	165.964	10.464	1.269	0.788	1
		39	167.636	95.589	39.732	492.409	1062.72	45.66	15.119	14.117	0	1	15.815	0	484.851	1060.39	162.897	13.953	1.071	0.934	1
		40	113.56	103.357	36.282	654.607	887.731	38.354	13.546	10.674	0	0.97	14.382	0	647.631	885.987	165.964	10.464	1.269	0.788	1
		41	59.484	97.455	27.617	691.232	906.915	27.396	9.203	8.23	90	0.996	9.934	0	689.488	902.265	110.556	8.139	1.118	0.894	1
		42	140.598	112.077	33.157	694.72	934.821	42.007	14.245	12.566	90	1	15.115	0	691.814	927.844	112.62	12.79	1.134	0.882	1
		43	167.636	72.903	32.801	120.922	970.283	45.66	15.119	14.117	90	1	15.815	0	116.271	963.888	126.027	13.953	1.071	0.934	1
		44	116.263	83.791	34.786	10.464	900.521	38.354	12.66	11.693	90	0.993	13.609	0	8.139	894.126	109.983	11.627	1.083	0.924	1
		45	179.803	99.008	40.921	65.693	728.439	47.486	17.317	13.22	0	1	17.786	0	56.973	726.695	168.69	12.79	1.31	0.763	1
		46	113.56	86.655	30.37	175.57	588.332	40.18	15.538	9.305	0	0.884	16.443	0	167.431	587.17	171.87	9.302	1.67	0.599	1
		47	70.299	90.058	22.699	146.502	620.888	29.222	9.461	9.461	0	1	10.4	0	141.851	618.563	153.435	9.302	1	1	1
		48	81.114	70.117	13.983	179.639	597.634	31.049	10.712	9.641	0	1	11.451	0	174.407	595.309	156.038	9.302	1.111	0.9	1
		49	97.337	105.681	34	288.934	618.563	34.701	13.205	9.385	0	1	13.609	0	282.539	616.237	160.017	9.302	1.407	0.711	1
		50	50.02	95.649	20.941	343.581	651.7	25.569	7.98	7.98	0	0.961	8.855	0	339.512	649.956	156.801	8.139	1	1	1
		51	170.339	89.056	33.855	398.81	671.466	45.66	16.707	12.981	0	1	17.285	0	390.671	668.559	160.346	12.79	1.287	0.777	1
		52	189.266	71.914	26.847	383.114	823.2	49.312	17.512	13.761	0	0.978	18.05	0	374.393	820.875	165.069	13.953	1.273	0.786	1
		53	48.668	87.556	12.867	298.817	916.217	25.569	8.814	7.031	90	0.935	9.588	0	297.654	911.566	104.036	6.976	1.254	0.798	1
		54	94.633	102.686	33.252	287.19	962.144	34.701	11.47	10.505	0	0.988	12.36	0	282.539	958.075	138.814	10.464	1.092	0.916	1
		55	108.152	100.338	36.94	327.885	944.122	36.528	14.45	9.53	0	1	14.707	0	320.909	941.797	161.565	9.302	1.516	0.659	1
		56	108.152	97.45	28.074	356.953	972.027	36.528	14.45	9.53	0	1	14.707	0	349.976	969.702	161.565	9.302	1.516	0.659	1
		57	81.114	123.167	42.888	385.439	962.726	31.049	10.712	9.641	0	1	11.451	0	380.207	960.4	156.038	9.302	1.111	0.9	1
		58	94.633	108.671	33.385	377.881	1013.3	34.701	11.47	10.505	0	0.988	12.36	0	373.231	1009.23	138.814	10.464	1.092	0.916	1
		59	108.152	91.787	31.559	395.322	1020.86	36.528	14.45	9.53	0	1	14.707	0	388.346	1018.54	161.565	9.302	1.516	0.659	1
		60	68.947	80.686	16.305	487.758	999.351	29.222	10.449	8.401	90	1	11.03	0	486.014	994.119	108.435	8.139	1.244	0.804	1
		61	78.41	91.621	30.683	233.705	1019.12	31.049	11.71	8.526	0	1	12.139	0	227.892	1017.37	163.301	8.139	1.374	0.728	1
		62	164.932	105.59	41.077	287.771	1056.9	45.66	17.67	11.884	0	0.994	18.05	0	279.051	1054.58	165.069	11.627	1.487	0.673	1
		63	140.598	102.394	48.648	491.246	1065.04	42.007	14.245	12.566	90	1	15.115	0	488.339	1058.07	112.62	12.79	1.134	0.882	1
		64	120.319	99.528	36.95	512.175	1102.83	40.18	14.828	10.331	0	0.937	15.513	0	504.617	1101.09	167.005	10.464	1.435	0.697	1
		65	86.522	111.594	32.885	690.651	905.753	32.875	11.975	9.199	90	1	12.523	0	688.326	899.939	111.801	9.302	1.302	0.768	1
		66	93.281	105.087	42.388	654.026	888.893	32.875	10.898	10.898	0	1	11.971	0	648.793	885.987	150.945	10.464	1	1	1

## Sheet: A250R
			Area	Mean	SD	X	Y	Perim.	Major	Minor	Angle	Circ.	Feret	%area	FeretX	FeretY	FeretAngle	MinFeret	AR	Round	Solidity
	AC001	1	116.263	89.477	26.138	255.797	143.595	38.354	12.66	11.693	90	0.993	13.609	0	253.471	137.2	109.983	11.627	1.083	0.924	1
		2	70.299	102.558	35.716	454.62	123.247	29.222	9.461	9.461	0	1	10.4	0	449.97	120.922	153.435	9.302	1	1	1
		3	108.152	89.713	34.605	511.593	133.712	36.528	11.735	11.735	0	1	13.155	0	506.942	129.061	135	11.627	1	1	1
		4	86.522	81.859	22.98	418.576	204.637	32.875	11.975	9.199	0	1	12.523	0	412.763	202.312	158.199	9.302	1.302	0.768	1
		5	70.299	86.096	26.637	417.414	316.258	29.222	9.461	9.461	0	1	10.4	0	412.763	313.932	153.435	9.302	1	1	1
		6	91.929	86.574	26.705	405.787	330.792	34.701	14.137	8.279	0	0.959	14.382	0	398.81	329.048	165.964	8.139	1.708	0.586	1
		7	81.114	101.233	40.832	408.112	361.022	31.049	10.712	9.641	90	1	11.451	0	405.787	355.79	113.962	9.302	1.111	0.9	1
		8	68.947	91.902	34.687	634.259	311.025	29.222	10.449	8.401	0	1	11.03	0	629.027	309.281	161.565	8.139	1.244	0.804	1
		9	106.8	82.291	20.611	741.229	298.236	36.528	12.711	10.698	0	1	13.257	0	735.997	294.166	142.125	10.464	1.188	0.842	1
		10	78.41	84.121	29.117	747.043	273.237	31.049	11.71	8.526	90	1	12.139	0	745.298	267.424	106.699	8.139	1.374	0.728	1
		11	86.522	88.953	29.492	760.414	209.288	32.875	11.975	9.199	0	1	12.523	0	754.6	206.963	158.199	9.302	1.302	0.768	1
		12	68.947	78.078	26.096	816.805	338.931	29.222	10.449	8.401	0	1	11.03	0	811.573	337.187	161.565	8.139	1.244	0.804	1
		13	68.947	83.784	28.68	774.948	424.971	29.222	10.449	8.401	90	1	11.03	0	773.204	419.739	108.435	8.139	1.244	0.804	1
		14	81.114	81.317	20.871	710.998	449.97	31.049	10.712	9.641	0	1	11.451	0	705.766	447.644	156.038	9.302	1.111	0.9	1
		15	94.633	94.2	30.364	696.465	491.246	34.701	11.47	10.505	0	0.988	12.36	0	691.814	487.176	138.814	10.464	1.092	0.916	1
		16	73.003	98.111	31.875	770.297	491.827	31.049	12.584	7.387	0	0.952	13	0	763.902	490.665	169.695	6.976	1.704	0.587	1
		17	82.466	88.23	27.757	526.127	526.127	32.875	12.901	8.139	0	0.959	13.257	0	519.732	524.383	164.745	8.139	1.585	0.631	1
		18	64.891	85.604	26.534	262.773	447.644	29.222	11.314	7.303	0	0.955	11.857	0	256.959	446.481	168.69	6.976	1.549	0.645	1
		19	78.41	79.138	21.423	899.358	418.576	31.049	11.71	8.526	90	1	12.139	0	897.614	412.763	106.699	8.139	1.374	0.728	1
		20	81.114	100.783	36.596	897.614	374.975	31.049	10.712	9.641	90	1	11.451	0	895.288	369.742	113.962	9.302	1.111	0.9	1
		21	86.522	86.844	23.15	920.868	361.603	32.875	11.975	9.199	0	1	12.523	0	915.054	359.278	158.199	9.302	1.302	0.768	1
		22	91.929	85.824	25.885	874.941	370.905	34.701	14.137	8.279	90	0.959	14.382	0	873.197	363.929	104.036	8.139	1.708	0.586	1
		23	106.8	88.291	31.395	1048.18	622.632	36.528	12.711	10.698	90	1	13.257	0	1044.12	617.4	127.875	10.464	1.188	0.842	1
		24	70.299	83.885	21.717	1084.81	580.193	29.222	9.461	9.461	0	1	10.4	0	1080.16	577.868	153.435	9.302	1	1	1
		25	81.114	82.767	24.231	807.504	687.163	31.049	10.712	9.641	0	1	11.451	0	802.271	684.837	156.038	9.302	1.111	0.9	1
		26	94.633	95.657	34.387	690.651	723.788	34.701	11.47	10.505	0	0.988	12.36	0	686	719.719	138.814	10.464	1.092	0.916	1
		27	106.8	94.494	23.822	694.72	750.531	36.528	12.711	10.698	0	1	13.257	0	689.488	746.461	142.125	10.464	1.188	0.842	1
		28	97.337	101.569	22.688	712.743	834.246	34.701	13.205	9.385	90	1	13.609	0	710.417	827.851	109.983	9.302	1.407	0.711	1
		29	64.891	92.688	25.395	586.007	741.81	29.222	11.314	7.303	0	0.955	11.857	0	580.193	740.648	168.69	6.976	1.549	0.645	1
		30	86.522	103	33.409	488.339	759.251	32.875	11.975	9.199	0	1	12.523	0	482.526	756.926	158.199	9.302	1.302	0.768	1
		31	106.8	109.848	38.233	463.341	788.9	36.528	12.711	10.698	90	1	13.257	0	459.271	783.668	127.875	10.464	1.188	0.842	1
		32	82.466	87.557	25.919	1051.67	797.039	32.875	12.901	8.139	90	0.959	13.257	0	1049.93	790.644	105.255	8.139	1.585	0.631	1
		33	81.114	93.017	27.45	1083.07	805.759	31.049	10.712	9.641	0	1	11.451	0	1077.83	803.434	156.038	9.302	1.111	0.9	1
		34	86.522	83.078	28.487	1124.34	765.065	32.875	11.975	9.199	90	1	12.523	0	1122.02	759.251	111.801	9.302	1.302	0.768	1
		35	78.41	79.724	26.51	884.824	813.317	31.049	11.71	8.526	0	1	12.139	0	879.01	811.573	163.301	8.139	1.374	0.728	1
		36	81.114	74.083	16.234	822.619	754.6	31.049	10.712	9.641	0	1	11.451	0	817.387	752.275	156.038	9.302	1.111	0.9	1
		37	70.299	85.769	21.879	798.783	891.8	29.222	9.461	9.461	0	1	10.4	0	794.132	889.475	153.435	9.302	1	1	1
		38	81.114	103.5	36.346	680.187	871.453	31.049	10.712	9.641	90	1	11.451	0	677.861	866.221	113.962	9.302	1.111	0.9	1
		39	94.633	96.2	18.457	714.487	834.827	34.701	11.47	10.505	90	0.988	12.36	0	710.417	830.176	131.186	10.464	1.092	0.916	1
		40	48.668	70.5	19.984	1358.05	846.454	25.569	8.814	7.031	0	0.935	9.588	0	1353.4	845.292	165.964	6.976	1.254	0.798	1
		41	93.281	80.333	26.484	1258.64	850.524	32.875	10.898	10.898	0	1	11.971	0	1253.4	847.617	150.945	10.464	1	1	1
		42	59.484	79.023	30.137	1278.98	835.409	27.396	9.203	8.23	0	0.996	9.934	0	1274.33	833.665	159.444	8.139	1.118	0.894	1
		43	59.484	86.386	34.386	1294.68	811.573	27.396	9.203	8.23	90	0.996	9.934	0	1292.94	806.922	110.556	8.139	1.118	0.894	1
		44	68.947	90.392	33.071	1312.12	740.066	29.222	10.449	8.401	0	1	11.03	0	1306.89	738.322	161.565	8.139	1.244	0.804	1
		45	68.947	74.804	29.393	1297.01	734.253	29.222	10.449	8.401	90	1	11.03	0	1295.26	729.02	108.435	8.139	1.244	0.804	1
		46	81.114	76.067	22.949	1438.86	702.278	31.049	10.712	9.641	0	1	11.451	0	1433.62	699.953	156.038	9.302	1.111	0.9	1
		47	86.522	74.391	24.142	1424.32	885.987	32.875	11.975	9.199	0	1	12.523	0	1418.51	883.661	158.199	9.302	1.302	0.768	1
		48	59.484	65.386	23.374	1413.28	879.01	27.396	9.203	8.23	90	0.996	9.934	0	1411.53	874.359	110.556	8.139	1.118	0.894	1
		49	94.633	94.3	34.231	1360.37	845.873	34.701	11.47	10.505	0	0.988	12.36	0	1355.72	841.804	138.814	10.464	1.092	0.916	1
		50	68.947	93.549	37.318	1294.68	812.154	29.222	10.449	8.401	90	1	11.03	0	1292.94	806.922	108.435	8.139	1.244	0.804	1
		51	64.891	71.812	21.475	1277.82	833.665	29.222	11.314	7.303	90	0.955	11.857	0	1276.66	827.851	101.31	6.976	1.549	0.645	1
		52	50.02	61.459	13.995	1260.96	850.524	25.569	10.776	5.91	0	0.961	11.03	0	1255.73	848.78	161.565	5.814	1.823	0.548	1
		53	81.114	78.433	21.643	1237.13	897.032	31.049	10.712	9.641	90	1	11.451	0	1234.8	891.8	113.962	9.302	1.111	0.9	1
		54	70.299	67.846	23.306	1297.59	870.871	29.222	9.461	9.461	0	1	10.4	0	1292.94	868.546	153.435	9.302	1	1	1
		55	70.299	86.827	30.403	1333.63	951.098	29.222	9.461	9.461	0	1	10.4	0	1328.98	948.773	153.435	9.302	1	1	1
		56	91.929	92.868	38.242	1367.35	915.636	34.701	14.137	8.279	0	0.959	14.382	0	1360.37	913.892	165.964	8.139	1.708	0.586	1
		57	94.633	91.629	33.733	1309.8	1019.7	34.701	11.47	10.505	90	0.988	12.36	0	1305.73	1015.05	131.186	10.464	1.092	0.916	1
		58	86.522	67.422	16.476	1205.73	1037.14	32.875	11.975	9.199	0	1	12.523	0	1199.92	1034.81	158.199	9.302	1.302	0.768	1
		59	97.337	96.125	35.381	1222.59	1030.16	34.701	13.205	9.385	0	1	13.609	0	1216.2	1027.84	160.017	9.302	1.407	0.711	1
		60	97.337	79.778	20.397	1106.9	974.934	34.701	13.205	9.385	90	1	13.609	0	1104.58	968.539	109.983	9.302	1.407	0.711	1
		61	94.633	83.657	22.696	1122.02	974.934	34.701	11.47	10.505	0	0.988	12.36	0	1117.37	970.865	138.814	10.464	1.092	0.916	1
		62	86.522	91	28.993	838.315	1055.74	32.875	11.975	9.199	0	1	12.523	0	832.502	1053.42	158.199	9.302	1.302	0.768	1
		63	78.41	90.586	27.025	799.946	892.382	31.049	11.71	8.526	0	1	12.139	0	794.132	890.637	163.301	8.139	1.374	0.728	1
	AC002	1	106.8	87.228	35.503	400.554	83.134	36.528	12.711	10.698	0	1	13.257	0	395.322	79.064	142.125	10.464	1.188	0.842	1
		2	94.633	89.886	28.057	337.768	117.434	34.701	11.47	10.505	90	0.988	12.36	0	333.698	112.783	131.186	10.464	1.092	0.916	1
		3	94.633	113.357	49.04	510.431	128.48	34.701	11.47	10.505	0	0.988	12.36	0	505.78	124.41	138.814	10.464	1.092	0.916	1
		4	94.633	100.014	40.482	456.364	208.125	34.701	11.47	10.505	90	0.988	12.36	0	452.295	203.475	131.186	10.464	1.092	0.916	1
		5	106.8	87.557	23.308	390.09	209.87	36.528	12.711	10.698	90	1	13.257	0	386.02	204.637	127.875	10.464	1.188	0.842	1
		6	70.299	80.615	32.84	391.834	39.532	29.222	9.461	9.461	0	1	10.4	0	387.183	37.207	153.435	9.302	1	1	1
		7	93.281	101.652	31.51	608.68	38.951	32.875	10.898	10.898	0	1	11.971	0	603.448	36.044	150.945	10.464	1	1	1
		8	106.8	104.709	35.107	193.592	399.392	36.528	12.711	10.698	0	1	13.257	0	188.359	395.322	142.125	10.464	1.188	0.842	1
		9	113.56	80.345	26.172	277.307	490.665	38.354	13.546	10.674	90	0.97	14.382	0	275.563	483.688	104.036	10.464	1.269	0.788	1
		10	94.633	117.029	29.75	291.841	461.015	34.701	11.47	10.505	0	0.988	12.36	0	287.19	456.946	138.814	10.464	1.092	0.916	1
		11	68.947	93.471	26.069	485.432	502.873	29.222	10.449	8.401	90	1	11.03	0	483.688	497.641	108.435	8.139	1.244	0.804	1
		12	70.299	86.538	25.971	567.404	495.315	29.222	9.461	9.461	0	1	10.4	0	562.753	492.99	153.435	9.302	1	1	1
		13	94.633	105.357	28.977	675.536	452.876	34.701	11.47	10.505	0	0.988	12.36	0	670.885	448.807	138.814	10.464	1.092	0.916	1
		14	101.392	97.173	33.166	879.592	508.687	36.528	15.387	8.39	90	0.955	15.513	0	877.848	501.129	102.995	8.139	1.834	0.545	1
		15	106.8	95.506	34.198	829.595	183.127	36.528	12.711	10.698	0	1	13.257	0	824.363	179.058	142.125	10.464	1.188	0.842	1
		16	81.114	98.8	40.885	794.132	55.229	31.049	10.712	9.641	90	1	11.451	0	791.807	49.997	113.962	9.302	1.111	0.9	1
		17	78.41	95.276	29.695	608.098	38.951	31.049	11.71	8.526	0	1	12.139	0	602.285	37.207	163.301	8.139	1.374	0.728	1
		18	68.947	96.49	36.696	541.242	426.134	29.222	10.449	8.401	0	1	11.03	0	536.01	424.39	161.565	8.139	1.244	0.804	1
		19	78.41	100.81	29.209	530.197	393.578	31.049	11.71	8.526	0	1	12.139	0	524.383	391.834	163.301	8.139	1.374	0.728	1
		20	81.114	87.3	26.044	501.71	386.02	31.049	10.712	9.641	0	1	11.451	0	496.478	383.695	156.038	9.302	1.111	0.9	1
		21	86.522	101.891	36.456	566.241	494.153	32.875	11.975	9.199	90	1	12.523	0	563.915	488.339	111.801	9.302	1.302	0.768	1
		22	86.522	103.203	35.637	491.827	563.915	32.875	11.975	9.199	90	1	12.523	0	489.502	558.102	111.801	9.302	1.302	0.768	1
		23	86.522	88.391	25.413	660.42	759.251	32.875	11.975	9.199	0	1	12.523	0	654.607	756.926	158.199	9.302	1.302	0.768	1
		24	81.114	101.05	30.406	777.854	669.141	31.049	10.712	9.641	90	1	11.451	0	775.529	663.909	113.962	9.302	1.111	0.9	1
		25	73.003	100.074	26.124	853.431	609.842	31.049	12.584	7.387	90	0.952	13	0	852.268	603.448	100.305	6.976	1.704	0.587	1
		26	64.891	87.125	30.54	951.098	403.461	29.222	11.314	7.303	90	0.955	11.857	0	949.936	397.648	101.31	6.976	1.549	0.645	1
		27	94.633	90.386	25.692	1002.84	431.366	34.701	11.47	10.505	90	0.988	12.36	0	998.77	426.715	131.186	10.464	1.092	0.916	1
		28	108.152	78.2	26.506	1132.48	483.688	36.528	11.735	11.735	0	1	13.155	0	1127.83	479.037	135	11.627	1	1	1
		29	86.522	98	21.744	1070.86	624.376	32.875	11.975	9.199	90	1	12.523	0	1068.53	618.563	111.801	9.302	1.302	0.768	1
		30	106.8	101.848	25.982	456.364	842.385	36.528	12.711	10.698	90	1	13.257	0	452.295	837.153	127.875	10.464	1.188	0.842	1
		31	91.929	86.706	24.931	990.049	1011.56	34.701	14.137	8.279	90	0.959	14.382	0	988.305	1004.58	104.036	8.139	1.708	0.586	1
		32	86.522	76.594	21.249	1037.14	967.376	32.875	11.975	9.199	0	1	12.523	0	1031.33	965.051	158.199	9.302	1.302	0.768	1
		33	113.56	115.131	42.838	1055.16	1023.19	38.354	13.546	10.674	90	0.97	14.382	0	1053.42	1016.21	104.036	10.464	1.269	0.788	1
		34	113.56	80.452	27.542	1276.66	1057.49	38.354	13.546	10.674	0	0.97	14.382	0	1269.68	1055.74	165.964	10.464	1.269	0.788	1
		35	83.818	71.065	21.645	1261.54	1111.31	34.701	11.058	9.651	90	0.875	13.609	0	1259.22	1105.74	109.983	9.302	1.146	0.873	0.861
		36	48.668	86.472	15.656	755.763	1062.72	25.569	8.814	7.031	90	0.935	9.588	0	754.6	1058.07	104.036	6.976	1.254	0.798	1
		37	94.633	89.329	26.136	630.19	943.541	34.701	11.47	10.505	0	0.988	12.36	0	625.539	939.471	138.814	10.464	1.092	0.916	1
		38	108.152	99.763	27.057	554.614	1060.39	36.528	14.45	9.53	0	1	14.707	0	547.637	1058.07	161.565	9.302	1.516	0.659	1
		39	94.633	95.057	32.176	1154.57	683.093	34.701	11.47	10.505	0	0.988	12.36	0	1149.92	679.024	138.814	10.464	1.092	0.916	1
		40	68.947	78.451	22.396	1277.24	676.117	29.222	10.449	8.401	0	1	11.03	0	1272.01	674.373	161.565	8.139	1.244	0.804	1
	AC003	1	106.8	98.177	24.603	307.537	130.805	36.528	12.711	10.698	0	1	13.257	0	302.305	126.736	142.125	10.464	1.188	0.842	1
		2	108.152	83.763	28.813	269.749	27.905	36.528	14.45	9.53	0	1	14.707	0	262.773	25.58	161.565	9.302	1.516	0.659	1
		3	68.947	87.333	29.029	362.185	57.554	29.222	10.449	8.401	90	1	11.03	0	360.441	52.322	108.435	8.139	1.244	0.804	1
		4	93.281	100.71	33.601	393.578	63.368	32.875	10.898	10.898	0	1	11.971	0	388.346	60.461	150.945	10.464	1	1	1
		5	94.633	120.086	20.394	442.993	109.876	34.701	11.47	10.505	0	0.988	12.36	0	438.342	105.807	138.814	10.464	1.092	0.916	1
		6	70.299	85.558	15.681	532.522	118.597	29.222	9.461	9.461	0	1	10.4	0	527.871	116.271	153.435	9.302	1	1	1
		7	93.281	110.507	33.27	517.988	134.293	32.875	10.898	10.898	0	1	11.971	0	512.756	131.386	150.945	10.464	1	1	1
		8	70.299	100.058	19.539	602.285	25.58	29.222	9.461	9.461	0	1	10.4	0	597.634	23.254	153.435	9.302	1	1	1
		9	113.56	85.131	20.74	418.576	274.981	38.354	13.546	10.674	0	0.97	14.382	0	411.6	273.237	165.964	10.464	1.269	0.788	1
		10	94.633	86.243	21.568	352.302	272.656	34.701	11.47	10.505	0	0.988	12.36	0	347.651	268.586	138.814	10.464	1.092	0.916	1
		11	91.929	98.059	23.74	329.629	272.075	34.701	14.137	8.279	90	0.959	14.382	0	327.885	265.098	104.036	8.139	1.708	0.586	1
		12	106.8	109.38	38.686	322.653	295.91	36.528	12.711	10.698	0	1	13.257	0	317.42	291.841	142.125	10.464	1.188	0.842	1
		13	93.281	89.145	32.156	188.941	272.656	32.875	10.898	10.898	0	1	11.971	0	183.709	269.749	150.945	10.464	1	1	1
		14	81.114	91.133	25.002	204.056	286.027	31.049	10.712	9.641	0	1	11.451	0	198.824	283.702	156.038	9.302	1.111	0.9	1
		15	86.522	108.422	19.064	337.187	380.207	32.875	11.975	9.199	90	1	12.523	0	334.861	374.393	111.801	9.302	1.302	0.768	1
		16	94.633	98.514	23.745	562.171	261.61	34.701	11.47	10.505	90	0.988	12.36	0	558.102	256.959	131.186	10.464	1.092	0.916	1
		17	81.114	95.967	26.014	554.032	297.654	31.049	10.712	9.641	0	1	11.451	0	548.8	295.329	156.038	9.302	1.111	0.9	1
		18	93.281	79.768	16.724	416.832	274.981	32.875	10.898	10.898	0	1	11.971	0	411.6	272.075	150.945	10.464	1	1	1
		19	91.929	88.338	24.286	352.302	273.819	34.701	14.137	8.279	0	0.959	14.382	0	345.325	272.075	165.964	8.139	1.708	0.586	1
		20	93.281	97.783	27.545	322.653	298.236	32.875	10.898	10.898	0	1	11.971	0	317.42	295.329	150.945	10.464	1	1	1
		21	70.299	102.385	13.556	337.187	379.044	29.222	9.461	9.461	0	1	10.4	0	332.536	376.719	153.435	9.302	1	1	1
		22	78.41	85.034	14.819	249.983	330.792	31.049	11.71	8.526	0	1	12.139	0	244.17	329.048	163.301	8.139	1.374	0.728	1
		23	94.633	98.071	18.204	221.497	305.793	34.701	11.47	10.505	90	0.988	12.36	0	217.427	301.142	131.186	10.464	1.092	0.916	1
		24	81.114	91.433	26.536	204.637	285.446	31.049	10.712	9.641	90	1	11.451	0	202.312	280.214	113.962	9.302	1.111	0.9	1
		25	86.522	98.562	27.289	517.407	376.719	32.875	11.975	9.199	90	1	12.523	0	515.081	370.905	111.801	9.302	1.302	0.768	1
		26	94.633	87.543	19.179	715.068	349.395	34.701	11.47	10.505	0	0.988	12.36	0	710.417	345.325	138.814	10.464	1.092	0.916	1
		27	68.947	106.333	32.181	815.643	412.181	29.222	10.449	8.401	90	1	11.03	0	813.898	406.949	108.435	8.139	1.244	0.804	1
		28	70.299	107.423	24.224	851.105	333.698	29.222	9.461	9.461	0	1	10.4	0	846.454	331.373	153.435	9.302	1	1	1
		29	106.8	87.278	24.551	835.409	487.758	36.528	12.711	10.698	90	1	13.257	0	831.339	482.526	127.875	10.464	1.188	0.842	1
		30	70.299	93.058	24.55	746.461	498.803	29.222	9.461	9.461	0	1	10.4	0	741.81	496.478	153.435	9.302	1	1	1
		31	97.337	88.944	26.594	749.368	523.22	34.701	13.205	9.385	0	1	13.609	0	742.973	520.895	160.017	9.302	1.407	0.711	1
		32	70.299	104.75	29.636	662.746	511.593	29.222	9.461	9.461	0	1	10.4	0	658.095	509.268	153.435	9.302	1	1	1
		33	94.633	86.657	17.668	858.663	529.034	34.701	11.47	10.505	90	0.988	12.36	0	854.593	524.383	131.186	10.464	1.092	0.916	1
		34	64.891	95.479	29.123	855.756	548.8	29.222	11.314	7.303	90	0.955	11.857	0	854.593	542.987	101.31	6.976	1.549	0.645	1
		35	35.149	85.077	23.079	943.541	833.665	20.09	7.278	6.149	90	1	7.8	0	941.797	830.176	116.565	5.814	1.184	0.845	1
		36	108.152	111.438	26.212	933.658	867.383	36.528	14.45	9.53	0	1	14.707	0	926.682	865.058	161.565	9.302	1.516	0.659	1
		37	94.633	108.043	32.574	859.244	905.171	34.701	11.47	10.505	0	0.988	12.36	0	854.593	901.102	138.814	10.464	1.092	0.916	1
		38	81.114	97.883	22.531	729.02	863.314	31.049	10.712	9.641	90	1	11.451	0	726.695	858.082	113.962	9.302	1.111	0.9	1
		39	78.41	80.966	27.164	1099.93	727.276	31.049	11.71	8.526	0	1	12.139	0	1094.11	725.532	163.301	8.139	1.374	0.728	1
		40	97.337	96.931	22.468	1105.16	665.071	34.701	13.205	9.385	0	1	13.609	0	1098.76	662.746	160.017	9.302	1.407	0.711	1
		41	86.522	82.766	24.303	1230.15	642.98	32.875	11.975	9.199	90	1	12.523	0	1227.82	637.166	111.801	9.302	1.302	0.768	1
		42	86.522	91.047	26.319	1322	723.207	32.875	11.975	9.199	90	1	12.523	0	1319.68	717.393	111.801	9.302	1.302	0.768	1
		43	93.281	84.043	31.498	1343.51	698.209	32.875	10.898	10.898	0	1	11.971	0	1338.28	695.302	150.945	10.464	1	1	1
		44	68.947	83.373	23.312	1288.87	916.798	29.222	10.449	8.401	0	1	11.03	0	1283.63	915.054	161.565	8.139	1.244	0.804	1
		45	97.337	83.764	24.729	1197.01	895.288	34.701	13.205	9.385	0	1	13.609	0	1190.62	892.963	160.017	9.302	1.407	0.711	1
		46	59.484	81.023	26.984	1311.54	933.076	27.396	9.203	8.23	0	0.996	9.934	0	1306.89	931.332	159.444	8.139	1.118	0.894	1
		47	94.633	78.157	19.926	1350.49	910.404	34.701	11.47	10.505	90	0.988	12.36	0	1346.42	905.753	131.186	10.464	1.092	0.916	1
		48	59.484	86.773	22.267	1286.54	992.956	27.396	9.203	8.23	90	0.996	9.934	0	1284.8	988.305	110.556	8.139	1.118	0.894	1
		49	86.522	99.312	33.311	1135.97	994.119	32.875	11.975	9.199	90	1	12.523	0	1133.64	988.305	111.801	9.302	1.302	0.768	1
		50	86.522	91.688	18.543	930.17	1040.63	32.875	11.975	9.199	0	1	12.523	0	924.356	1038.3	158.199	9.302	1.302	0.768	1
		51	59.484	97.568	32.509	873.197	1010.98	27.396	9.203	8.23	0	0.996	9.934	0	868.546	1009.23	159.444	8.139	1.118	0.894	1
		52	70.299	85.846	18.027	891.8	1065.04	29.222	9.461	9.461	0	1	10.4	0	887.149	1062.72	153.435	9.302	1	1	1
		53	70.299	100.038	35.144	922.031	1072.02	29.222	9.461	9.461	0	1	10.4	0	917.38	1069.69	153.435	9.302	1	1	1
		54	91.929	98.088	23.658	930.17	1040.05	34.701	14.137	8.279	0	0.959	14.382	0	923.193	1038.3	165.964	8.139	1.708	0.586	1
		55	81.114	109.85	24.077	725.532	1057.49	31.049	10.712	9.641	90	1	11.451	0	723.207	1052.25	113.962	9.302	1.111	0.9	1
		56	68.947	104.686	23.628	680.768	1005.16	29.222	10.449	8.401	0	1	11.03	0	675.536	1003.42	161.565	8.139	1.244	0.804	1
		57	81.114	97.233	27.547	691.814	977.26	31.049	10.712	9.641	90	1	11.451	0	689.488	972.027	113.962	9.302	1.111	0.9	1
		58	94.633	98.2	28.267	692.976	957.493	34.701	11.47	10.505	0	0.988	12.36	0	688.326	953.424	138.814	10.464	1.092	0.916	1
		59	113.56	104.417	31.775	717.393	958.656	38.354	13.546	10.674	0	0.97	14.382	0	710.417	956.912	165.964	10.464	1.269	0.788	1

## Sheet: S264K
			Area	Mean	SD	X	Y	Perim.	Major	Minor	Angle	Circ.	Feret	%area	FeretX	FeretY	FeretAngle	MinFeret	AR	Round	Solidity
	SC001	1	93.281	99.13	24.626	476.131	118.015	32.875	10.898	10.898	0	1	11.971	0	470.898	115.108	150.945	10.464	1	1	1
		2	97.337	102.236	38.297	347.07	32.556	34.701	13.205	9.385	0	1	13.609	0	340.675	30.231	160.017	9.302	1.407	0.711	1
		3	59.484	97.773	19.142	255.797	86.622	27.396	9.203	8.23	0	0.996	9.934	0	251.146	84.878	159.444	8.139	1.118	0.894	1
		4	48.668	100.139	15.204	563.915	93.017	25.569	8.814	7.031	90	0.935	9.588	0	562.753	88.366	104.036	6.976	1.254	0.798	1
		5	94.633	110.157	14.839	490.665	214.52	34.701	11.47	10.505	0	0.988	12.36	0	486.014	210.451	138.814	10.464	1.092	0.916	1
		6	81.114	111.25	23.872	506.942	243.588	31.049	10.712	9.641	90	1	11.451	0	504.617	238.356	113.962	9.302	1.111	0.9	1
		7	81.114	98.183	29.337	534.266	260.448	31.049	10.712	9.641	0	1	11.451	0	529.034	258.122	156.038	9.302	1.111	0.9	1
		8	70.299	87.135	20.05	599.959	253.471	29.222	9.461	9.461	0	1	10.4	0	595.309	251.146	153.435	9.302	1	1	1
		9	94.633	86.857	18.093	624.958	268.586	34.701	11.47	10.505	90	0.988	12.36	0	620.888	263.936	131.186	10.464	1.092	0.916	1
		10	78.41	85.086	30.763	665.071	272.656	31.049	11.71	8.526	0	1	12.139	0	659.258	270.912	163.301	8.139	1.374	0.728	1
		11	82.466	100.836	24.223	155.222	262.192	32.875	12.901	8.139	0	0.959	13.257	0	148.827	260.448	164.745	8.139	1.585	0.631	1
		12	78.41	90.086	20.129	168.593	376.137	31.049	11.71	8.526	0	1	12.139	0	162.78	374.393	163.301	8.139	1.374	0.728	1
		13	59.484	84.386	17.293	183.709	464.503	27.396	9.203	8.23	0	0.996	9.934	0	179.058	462.759	159.444	8.139	1.118	0.894	1
		14	78.41	95.879	30.334	322.653	405.787	31.049	11.71	8.526	90	1	12.139	0	320.909	399.973	106.699	8.139	1.374	0.728	1
		15	86.522	101.672	27.179	519.732	474.387	32.875	11.975	9.199	0	1	12.523	0	513.919	472.061	158.199	9.302	1.302	0.768	1
		16	93.281	122.493	14.344	484.27	508.687	32.875	10.898	10.898	0	1	11.971	0	479.037	505.78	150.945	10.464	1	1	1
		17	70.299	129.327	9.996	562.753	527.871	29.222	9.461	9.461	0	1	10.4	0	558.102	525.546	153.435	9.302	1	1	1
		18	45.965	91.206	18.8	761.576	101.737	23.743	8.573	6.826	90	1	9.374	0	759.251	97.668	119.745	6.976	1.256	0.796	1
		19	48.668	74.694	24.377	980.166	716.231	25.569	8.814	7.031	0	0.935	9.588	0	975.515	715.068	165.964	6.976	1.254	0.798	1
		20	48.668	72.167	24.408	1019.7	695.302	25.569	8.814	7.031	0	0.935	9.588	0	1015.05	694.139	165.964	6.976	1.254	0.798	1
		21	93.281	87.826	27.089	1062.14	643.561	32.875	10.898	10.898	0	1	11.971	0	1056.9	640.654	150.945	10.464	1	1	1
		22	48.668	99.5	17.713	1041.79	801.109	25.569	8.814	7.031	90	0.935	9.588	0	1040.63	796.458	104.036	6.976	1.254	0.798	1
		23	81.114	85.883	13.155	891.8	807.504	31.049	10.712	9.641	90	1	11.451	0	889.475	802.271	113.962	9.302	1.111	0.9	1
		24	97.337	99.889	29.44	777.273	777.854	34.701	13.205	9.385	0	1	13.609	0	770.878	775.529	160.017	9.302	1.407	0.711	1
		25	43.261	97.219	14.484	802.271	831.339	21.917	7.422	7.422	0	1	8.384	0	798.783	829.014	146.31	6.976	1	1	1
		26	86.522	114.859	15.636	803.434	846.454	32.875	11.975	9.199	0	1	12.523	0	797.62	844.129	158.199	9.302	1.302	0.768	1
		27	41.909	101.032	18.032	807.504	749.368	21.917	8.558	6.235	0	1	8.855	0	803.434	747.624	156.801	5.814	1.372	0.729	1
		28	64.891	83.833	23.634	637.166	903.427	29.222	11.314	7.303	90	0.955	11.857	0	636.004	897.614	101.31	6.976	1.549	0.645	1
		29	43.261	88.812	18.209	547.637	927.844	21.917	7.422	7.422	0	1	8.384	0	544.149	925.519	146.31	6.976	1	1	1
		30	59.484	92.341	28.819	501.129	879.592	27.396	9.203	8.23	0	0.996	9.934	0	496.478	877.848	159.444	8.139	1.118	0.894	1
		31	64.891	87.146	21.614	439.505	874.359	29.222	11.314	7.303	0	0.955	11.857	0	433.692	873.197	168.69	6.976	1.549	0.645	1
		32	59.484	120.886	10.045	454.62	898.195	27.396	9.203	8.23	0	0.996	9.934	0	449.97	896.451	159.444	8.139	1.118	0.894	1
		33	64.891	96.396	25.353	462.759	920.868	29.222	11.314	7.303	0	0.955	11.857	0	456.946	919.705	168.69	6.976	1.549	0.645	1
		34	45.965	107.382	18.595	804.597	974.934	23.743	8.573	6.826	90	1	9.374	0	802.271	970.865	119.745	6.976	1.256	0.796	1
		35	50.02	106.757	27.537	819.131	985.399	25.569	10.776	5.91	90	0.961	11.03	0	817.387	980.166	108.435	5.814	1.823	0.548	1
		36	81.114	95.583	25.765	913.31	1009.23	31.049	10.712	9.641	0	1	11.451	0	908.078	1006.91	156.038	9.302	1.111	0.9	1
		37	94.633	92.314	31.021	1062.72	644.724	34.701	11.47	10.505	0	0.988	12.36	0	1058.07	640.654	138.814	10.464	1.092	0.916	1
		38	94.633	93.629	33.665	1362.12	724.37	34.701	11.47	10.505	90	0.988	12.36	0	1358.05	719.719	131.186	10.464	1.092	0.916	1
		39	48.668	83.944	21.904	1331.31	784.831	25.569	8.814	7.031	90	0.935	9.588	0	1330.14	780.18	104.036	6.976	1.254	0.798	1
		40	97.337	111.792	22.578	1258.05	844.71	34.701	13.205	9.385	90	1	13.609	0	1255.73	838.315	109.983	9.302	1.407	0.711	1
		41	82.466	78.59	27.957	1291.19	897.032	32.875	12.901	8.139	0	0.959	13.257	0	1284.8	895.288	164.745	8.139	1.585	0.631	1
		42	86.522	89.5	33.905	1318.52	906.915	32.875	11.975	9.199	90	1	12.523	0	1316.19	901.102	111.801	9.302	1.302	0.768	1
		43	94.633	89.629	15.504	1344.68	880.173	34.701	11.47	10.505	90	0.988	12.36	0	1340.61	875.522	131.186	10.464	1.092	0.916	1
		44	59.484	96.545	28.412	1312.12	981.329	27.396	9.203	8.23	90	0.996	9.934	0	1310.38	976.678	110.556	8.139	1.118	0.894	1
		45	97.337	103.347	33.041	779.598	779.017	34.701	13.205	9.385	0	1	13.609	0	773.204	776.692	160.017	9.302	1.407	0.711	1
		46	97.337	114.278	15.147	806.341	734.834	34.701	13.205	9.385	0	1	13.609	0	799.946	732.509	160.017	9.302	1.407	0.711	1
		47	97.337	94.208	22.343	772.622	709.254	34.701	13.205	9.385	0	1	13.609	0	766.227	706.929	160.017	9.302	1.407	0.711	1
		48	81.114	113.767	11.084	862.151	927.844	31.049	10.712	9.641	0	1	11.451	0	856.919	925.519	156.038	9.302	1.111	0.9	1
		49	59.484	107.159	25.69	819.712	985.399	27.396	9.203	8.23	0	0.996	9.934	0	815.061	983.654	159.444	8.139	1.118	0.894	1
		50	97.337	86.181	20.863	907.497	637.166	34.701	13.205	9.385	0	1	13.609	0	901.102	634.841	160.017	9.302	1.407	0.711	1
		51	97.337	89.958	28.278	1062.14	644.143	34.701	13.205	9.385	0	1	13.609	0	1055.74	641.817	160.017	9.302	1.407	0.711	1
		52	78.41	92.776	37.965	1020.86	697.046	31.049	11.71	8.526	0	1	12.139	0	1015.05	695.302	163.301	8.139	1.374	0.728	1
		53	97.337	80.792	21.523	1231.89	53.485	34.701	13.205	9.385	0	1	13.609	0	1225.5	51.159	160.017	9.302	1.407	0.711	1
		54	41.909	79.065	21.855	1188.87	236.612	21.917	8.558	6.235	90	1	8.855	0	1187.13	232.542	113.199	5.814	1.372	0.729	1
		55	48.668	76.278	28.613	1148.76	284.864	25.569	8.814	7.031	0	0.935	9.588	0	1144.11	283.702	165.964	6.976	1.254	0.798	1
		56	86.522	82.531	20.587	1172.01	291.841	32.875	11.975	9.199	0	1	12.523	0	1166.2	289.515	158.199	9.302	1.302	0.768	1
		57	81.114	86.167	37.694	1044.7	70.925	31.049	10.712	9.641	0	1	11.451	0	1039.46	68.6	156.038	9.302	1.111	0.9	1
		58	45.965	91.882	13.943	1059.81	18.603	23.743	8.573	6.826	0	1	9.374	0	1055.74	16.278	150.255	6.976	1.256	0.796	1
		59	70.299	77.25	28	1039.46	63.949	29.222	9.461	9.461	0	1	10.4	0	1034.81	61.624	153.435	9.302	1	1	1
		60	86.522	97.062	34.444	901.102	105.807	32.875	11.975	9.199	0	1	12.523	0	895.288	103.481	158.199	9.302	1.302	0.768	1
		61	81.114	105.5	29.325	762.158	103.481	31.049	10.712	9.641	0	1	11.451	0	756.926	101.156	156.038	9.302	1.111	0.9	1
		62	93.281	104.319	26.277	751.693	250.564	32.875	10.898	10.898	0	1	11.971	0	746.461	247.658	150.945	10.464	1	1	1
		63	59.484	99.818	12.421	869.127	297.654	27.396	9.203	8.23	90	0.996	9.934	0	867.383	293.003	110.556	8.139	1.118	0.894	1
		64	59.484	87.705	9.432	972.027	359.859	27.396	9.203	8.23	0	0.996	9.934	0	967.376	358.115	159.444	8.139	1.118	0.894	1
		65	93.281	99.42	17.334	930.751	514.5	32.875	10.898	10.898	0	1	11.971	0	925.519	511.593	150.945	10.464	1	1	1
	SC002	1	86.522	87.875	32.383	327.885	41.858	32.875	11.975	9.199	90	1	12.523	0	325.559	36.044	111.801	9.302	1.302	0.768	1
		2	81.114	88.533	31.882	104.644	122.666	31.049	10.712	9.641	90	1	11.451	0	102.319	117.434	113.962	9.302	1.111	0.9	1
		3	97.337	91.806	34.549	106.388	153.478	34.701	13.205	9.385	0	1	13.609	0	99.993	151.153	160.017	9.302	1.407	0.711	1
		4	81.114	80.333	24.981	114.527	183.709	31.049	10.712	9.641	0	1	11.451	0	109.295	181.383	156.038	9.302	1.111	0.9	1
		5	94.633	110	35.813	95.924	204.637	34.701	11.47	10.505	90	0.988	12.36	0	91.854	199.986	131.186	10.464	1.092	0.916	1
		6	43.261	91.031	27.853	138.944	223.241	23.743	9.546	5.77	90	0.964	9.934	0	137.2	218.59	110.556	5.814	1.654	0.604	1
		7	43.261	88.469	25.539	262.773	240.681	21.917	7.422	7.422	0	1	8.384	0	259.285	238.356	146.31	6.976	1	1	1
		8	68.947	87.863	21.321	269.168	204.056	29.222	10.449	8.401	0	1	11.03	0	263.936	202.312	161.565	8.139	1.244	0.804	1
		9	68.947	82.51	29.638	200.568	301.724	29.222	10.449	8.401	0	1	11.03	0	195.336	299.98	161.565	8.139	1.244	0.804	1
		10	59.484	82.205	17.829	144.758	374.393	27.396	9.203	8.23	90	0.996	9.934	0	143.014	369.742	110.556	8.139	1.118	0.894	1
		11	81.114	83.883	25.273	75.576	411.019	31.049	10.712	9.641	90	1	11.451	0	73.251	405.787	113.962	9.302	1.111	0.9	1
		12	59.484	79.727	18.628	152.897	416.251	27.396	9.203	8.23	90	0.996	9.934	0	151.153	411.6	110.556	8.139	1.118	0.894	1
		13	70.299	91.769	21.386	167.431	418.576	29.222	9.461	9.461	0	1	10.4	0	162.78	416.251	153.435	9.302	1	1	1
		14	81.114	89	38.753	204.637	441.249	31.049	10.712	9.641	90	1	11.451	0	202.312	436.017	113.962	9.302	1.111	0.9	1
		15	86.522	94.953	28.376	239.519	410.437	32.875	11.975	9.199	90	1	12.523	0	237.193	404.624	111.801	9.302	1.302	0.768	1
		16	93.281	85.478	25.671	300.561	374.975	32.875	10.898	10.898	0	1	11.971	0	295.329	372.068	150.945	10.464	1	1	1
		17	70.299	94.75	38.28	318.583	332.536	29.222	9.461	9.461	0	1	10.4	0	313.932	330.21	153.435	9.302	1	1	1
		18	68.947	86.49	32.75	323.815	320.327	29.222	10.449	8.401	90	1	11.03	0	322.071	315.095	108.435	8.139	1.244	0.804	1
		19	59.484	77.705	20.235	381.37	330.792	27.396	9.203	8.23	0	0.996	9.934	0	376.719	329.048	159.444	8.139	1.118	0.894	1
		20	68.947	93.431	41.02	455.202	150.571	29.222	10.449	8.401	0	1	11.03	0	449.97	148.827	161.565	8.139	1.244	0.804	1
		21	81.114	85.283	23.263	463.341	97.668	31.049	10.712	9.641	0	1	11.451	0	458.109	95.342	156.038	9.302	1.111	0.9	1
		22	56.78	77.857	22.303	433.11	81.39	27.396	10.055	7.19	0	0.951	10.72	0	427.878	80.227	167.471	6.976	1.399	0.715	1
		23	70.299	102.865	36.292	418.576	97.668	29.222	9.461	9.461	0	1	10.4	0	413.926	95.342	153.435	9.302	1	1	1
		24	59.484	78.477	29.008	516.244	73.832	27.396	9.203	8.23	0	0.996	9.934	0	511.593	72.088	159.444	8.139	1.118	0.894	1
		25	81.114	107.433	55.678	541.242	146.502	31.049	10.712	9.641	0	1	11.451	0	536.01	144.176	156.038	9.302	1.111	0.9	1
		26	97.337	104.528	45.15	592.983	159.873	34.701	13.205	9.385	90	1	13.609	0	590.658	153.478	109.983	9.302	1.407	0.711	1
		27	59.484	74.091	15.608	638.91	155.803	27.396	9.203	8.23	90	0.996	9.934	0	637.166	151.153	110.556	8.139	1.118	0.894	1
		28	81.114	88.517	34.33	629.609	102.319	31.049	10.712	9.641	0	1	11.451	0	624.376	99.993	156.038	9.302	1.111	0.9	1
		29	68.947	80.745	26.416	641.236	92.436	29.222	10.449	8.401	0	1	11.03	0	636.004	90.692	161.565	8.139	1.244	0.804	1
		30	93.281	99.739	37.14	659.839	76.158	32.875	10.898	10.898	0	1	11.971	0	654.607	73.251	150.945	10.464	1	1	1
		31	86.522	87.453	27.138	704.604	38.369	32.875	11.975	9.199	90	1	12.523	0	702.278	32.556	111.801	9.302	1.302	0.768	1
		32	48.668	80.694	36.815	727.858	16.278	25.569	8.814	7.031	90	0.935	9.588	0	726.695	11.627	104.036	6.976	1.254	0.798	1
		33	86.522	85.031	35.728	749.949	140.688	32.875	11.975	9.199	90	1	12.523	0	747.624	134.875	111.801	9.302	1.302	0.768	1
		34	45.965	79.235	15.617	772.622	184.871	23.743	8.573	6.826	0	1	9.374	0	768.553	182.546	150.255	6.976	1.256	0.796	1
		35	48.668	85.028	33.757	731.346	205.8	25.569	8.814	7.031	0	0.935	9.588	0	726.695	204.637	165.964	6.976	1.254	0.798	1
		36	59.484	79.318	24.586	730.765	252.309	27.396	9.203	8.23	90	0.996	9.934	0	729.02	247.658	110.556	8.139	1.118	0.894	1
		37	82.466	86.672	31.512	735.415	293.585	32.875	12.901	8.139	0	0.959	13.257	0	729.02	291.841	164.745	8.139	1.585	0.631	1
		38	86.522	86.109	28.814	716.231	317.42	32.875	11.975	9.199	90	1	12.523	0	713.905	311.607	111.801	9.302	1.302	0.768	1
		39	78.41	86.879	23.459	680.187	356.371	31.049	11.71	8.526	0	1	12.139	0	674.373	354.627	163.301	8.139	1.374	0.728	1
		40	70.299	93.692	21.959	623.214	403.461	29.222	9.461	9.461	0	1	10.4	0	618.563	401.136	153.435	9.302	1	1	1
		41	94.633	92.614	22.479	643.561	416.251	34.701	11.47	10.505	90	0.988	12.36	0	639.492	411.6	131.186	10.464	1.092	0.916	1
		42	81.114	98.55	32.8	593.565	455.783	31.049	10.712	9.641	0	1	11.451	0	588.332	453.458	156.038	9.302	1.111	0.9	1
		43	93.281	91.507	37.092	1319.1	137.781	32.875	10.898	10.898	0	1	11.971	0	1313.87	134.875	150.945	10.464	1	1	1
		44	43.261	88.094	29.717	1131.32	191.847	21.917	7.422	7.422	0	1	8.384	0	1127.83	189.522	146.31	6.976	1	1	1
		45	97.337	79.167	28.399	1090.62	201.731	34.701	13.205	9.385	90	1	13.609	0	1088.3	195.336	109.983	9.302	1.407	0.711	1
		46	97.337	78.639	31.237	1152.83	211.614	34.701	13.205	9.385	0	1	13.609	0	1146.43	209.288	160.017	9.302	1.407	0.711	1
		47	94.633	73.243	25.537	931.332	173.825	34.701	11.47	10.505	0	0.988	12.36	0	926.682	169.756	138.814	10.464	1.092	0.916	1
		48	81.114	90.95	39.312	895.288	283.12	31.049	10.712	9.641	90	1	11.451	0	892.963	277.888	113.962	9.302	1.111	0.9	1
		49	94.633	86.729	35.539	1044.7	322.071	34.701	11.47	10.505	90	0.988	12.36	0	1040.63	317.42	131.186	10.464	1.092	0.916	1
		50	86.522	84.078	29.349	1025.51	345.325	32.875	11.975	9.199	0	1	12.523	0	1019.7	343	158.199	9.302	1.302	0.768	1
		51	48.668	66.389	14.773	960.4	384.858	25.569	8.814	7.031	0	0.935	9.588	0	955.749	383.695	165.964	6.976	1.254	0.798	1
		52	59.484	94.545	23.24	958.656	422.064	27.396	9.203	8.23	90	0.996	9.934	0	956.912	417.414	110.556	8.139	1.118	0.894	1
		53	45.965	81.206	28.343	813.317	436.017	23.743	8.573	6.826	0	1	9.374	0	809.248	433.692	150.255	6.976	1.256	0.796	1
		54	45.965	63.735	16.249	1206.31	408.112	23.743	8.573	6.826	0	1	9.374	0	1202.24	405.787	150.255	6.976	1.256	0.796	1
		55	78.41	80.517	29.253	1317.93	372.068	31.049	11.71	8.526	90	1	12.139	0	1316.19	366.254	106.699	8.139	1.374	0.728	1
		56	94.633	73.443	21.353	1371.42	329.048	34.701	11.47	10.505	90	0.988	12.36	0	1367.35	324.397	131.186	10.464	1.092	0.916	1
		57	48.668	83.444	27.148	1382.46	401.136	25.569	8.814	7.031	90	0.935	9.588	0	1381.3	396.485	104.036	6.976	1.254	0.798	1
		58	78.41	66.069	24.047	1440.02	403.461	31.049	11.71	8.526	90	1	12.139	0	1438.28	397.648	106.699	8.139	1.374	0.728	1
		59	81.114	91.233	35.442	1442.34	290.678	31.049	10.712	9.641	0	1	11.451	0	1437.11	288.353	156.038	9.302	1.111	0.9	1
		60	64.891	73.958	28.743	1417.35	201.149	29.222	11.314	7.303	0	0.955	11.857	0	1411.53	199.986	168.69	6.976	1.549	0.645	1
		61	81.114	63.033	14.059	1390.02	472.061	31.049	10.712	9.641	0	1	11.451	0	1384.79	469.736	156.038	9.302	1.111	0.9	1
		62	86.522	80.469	28.444	1275.49	581.356	32.875	11.975	9.199	0	1	12.523	0	1269.68	579.031	158.199	9.302	1.302	0.768	1
		63	81.114	76.433	20.625	967.376	554.032	31.049	10.712	9.641	90	1	11.451	0	965.051	548.8	113.962	9.302	1.111	0.9	1
		64	68.947	72.686	23.875	1153.99	755.182	29.222	10.449	8.401	0	1	11.03	0	1148.76	753.437	161.565	8.139	1.244	0.804	1
		65	81.114	82.65	21.837	1128.41	661.583	31.049	10.712	9.641	0	1	11.451	0	1123.18	659.258	156.038	9.302	1.111	0.9	1
		66	59.484	77.136	20.733	1099.34	768.553	27.396	9.203	8.23	90	0.996	9.934	0	1097.6	763.902	110.556	8.139	1.118	0.894	1
		67	48.668	77.75	22.118	1092.95	785.993	25.569	8.814	7.031	0	0.935	9.588	0	1088.3	784.831	165.964	6.976	1.254	0.798	1
		68	43.261	72.531	23.327	1064.46	773.204	23.743	9.546	5.77	90	0.964	9.934	0	1062.72	768.553	110.556	5.814	1.654	0.604	1
		69	59.484	78.636	25.54	1043.53	803.434	27.396	9.203	8.23	90	0.996	9.934	0	1041.79	798.783	110.556	8.139	1.118	0.894	1
		70	59.484	95.227	31.425	1072.6	859.244	27.396	9.203	8.23	90	0.996	9.934	0	1070.86	854.593	110.556	8.139	1.118	0.894	1
		71	45.965	80.882	22.424	944.122	849.361	23.743	8.573	6.826	90	1	9.374	0	941.797	845.292	119.745	6.976	1.256	0.796	1
		72	59.484	95.432	31.245	824.944	854.593	27.396	9.203	8.23	90	0.996	9.934	0	823.2	849.943	110.556	8.139	1.118	0.894	1
		73	86.522	92.797	31.673	816.224	909.241	32.875	11.975	9.199	90	1	12.523	0	813.898	903.427	111.801	9.302	1.302	0.768	1
		74	81.114	70.95	17.824	1272.59	1017.37	31.049	10.712	9.641	0	1	11.451	0	1267.36	1015.05	156.038	9.302	1.111	0.9	1
		75	59.484	66.955	25.078	1308.63	956.912	27.396	9.203	8.23	90	0.996	9.934	0	1306.89	952.261	110.556	8.139	1.118	0.894	1
	SC003	1	93.281	103.406	24.285	545.893	233.124	32.875	10.898	10.898	0	1	11.971	0	540.661	230.217	150.945	10.464	1	1	1
		2	68.947	98.255	25.159	497.059	181.964	29.222	10.449	8.401	90	1	11.03	0	495.315	176.732	108.435	8.139	1.244	0.804	1
		3	70.299	87.135	30.232	375.556	281.376	29.222	9.461	9.461	0	1	10.4	0	370.905	279.051	153.435	9.302	1	1	1
		4	59.484	80.636	21.784	269.168	225.566	27.396	9.203	8.23	90	0.996	9.934	0	267.424	220.915	110.556	8.139	1.118	0.894	1
		5	108.152	100.062	35.042	218.59	204.637	36.528	11.735	11.735	0	1	13.155	0	213.939	199.986	135	11.627	1	1	1
		6	81.114	109.4	20.073	116.271	190.103	31.049	10.712	9.641	90	1	11.451	0	113.946	184.871	113.962	9.302	1.111	0.9	1
		7	56.78	105.071	29.322	231.961	77.902	27.396	10.055	7.19	0	0.951	10.72	0	226.729	76.739	167.471	6.976	1.399	0.715	1
		8	86.522	98.266	35.238	254.634	122.085	32.875	11.975	9.199	90	1	12.523	0	252.309	116.271	111.801	9.302	1.302	0.768	1
		9	48.668	98.083	36.655	269.749	98.831	25.569	8.814	7.031	90	0.935	9.588	0	268.586	94.18	104.036	6.976	1.254	0.798	1
		10	86.522	107.719	31.317	293.003	124.41	32.875	11.975	9.199	90	1	12.523	0	290.678	118.597	111.801	9.302	1.302	0.768	1
		11	86.522	98.203	22.394	326.722	51.159	32.875	11.975	9.199	90	1	12.523	0	324.397	45.346	111.801	9.302	1.302	0.768	1
		12	93.281	101.855	31.899	314.514	14.534	32.875	10.898	10.898	0	1	11.971	0	309.281	11.627	150.945	10.464	1	1	1
		13	81.114	92.783	33.393	236.612	446.481	31.049	10.712	9.641	0	1	11.451	0	231.38	444.156	156.038	9.302	1.111	0.9	1
		14	78.41	94.293	29.951	204.056	477.875	31.049	11.71	8.526	90	1	12.139	0	202.312	472.061	106.699	8.139	1.374	0.728	1
		15	78.41	114.603	21.412	305.212	520.895	31.049	11.71	8.526	90	1	12.139	0	303.468	515.081	106.699	8.139	1.374	0.728	1
		16	70.299	125.173	14.958	329.048	504.617	29.222	9.461	9.461	0	1	10.4	0	324.397	502.292	153.435	9.302	1	1	1
		17	68.947	82.451	26.164	364.51	478.456	29.222	10.449	8.401	0	1	11.03	0	359.278	476.712	161.565	8.139	1.244	0.804	1
		18	64.891	89.521	25.563	479.037	502.292	29.222	11.314	7.303	90	0.955	11.857	0	477.875	496.478	101.31	6.976	1.549	0.645	1
		19	59.484	97.386	23.769	474.968	519.732	27.396	9.203	8.23	90	0.996	9.934	0	473.224	515.081	110.556	8.139	1.118	0.894	1
		20	37.853	90.25	16.737	573.217	546.475	21.917	9.589	5.026	0	0.99	9.588	0	568.566	545.312	165.964	4.651	1.908	0.524	1
		21	97.337	96	32.387	601.122	434.273	34.701	13.205	9.385	90	1	13.609	0	598.797	427.878	109.983	9.302	1.407	0.711	1
		22	45.965	119.676	26.417	692.395	523.22	23.743	8.573	6.826	0	1	9.374	0	688.326	520.895	150.255	6.976	1.256	0.796	1
		23	45.965	82	20.986	694.72	533.685	23.743	8.573	6.826	0	1	9.374	0	690.651	531.359	150.255	6.976	1.256	0.796	1
		24	73.003	99.852	23.62	545.312	230.798	31.049	12.584	7.387	90	0.952	13	0	544.149	224.403	100.305	6.976	1.704	0.587	1
		25	59.484	114.205	17.496	561.59	255.215	27.396	9.203	8.23	0	0.996	9.934	0	556.939	253.471	159.444	8.139	1.118	0.894	1
		26	59.484	110.295	17.038	516.826	333.698	27.396	9.203	8.23	90	0.996	9.934	0	515.081	329.048	110.556	8.139	1.118	0.894	1
		27	45.965	90.765	24.047	538.917	87.203	23.743	8.573	6.826	0	1	9.374	0	534.848	84.878	150.255	6.976	1.256	0.796	1
		28	43.261	110.531	32.475	586.007	75.576	21.917	7.422	7.422	0	1	8.384	0	582.519	73.251	146.31	6.976	1	1	1
		29	56.78	81.524	26.668	236.612	445.319	27.396	10.055	7.19	0	0.951	10.72	0	231.38	444.156	167.471	6.976	1.399	0.715	1
		30	59.484	83.705	24.232	203.475	477.293	27.396	9.203	8.23	0	0.996	9.934	0	198.824	475.549	159.444	8.139	1.118	0.894	1
		31	73.003	72.593	20.278	1333.63	706.348	31.049	12.584	7.387	90	0.952	13	0	1332.47	699.953	100.305	6.976	1.704	0.587	1
		32	73.003	82.278	21.824	1366.19	671.466	31.049	12.584	7.387	90	0.952	13	0	1365.02	665.071	100.305	6.976	1.704	0.587	1
		33	48.668	71.222	17.195	1392.93	634.841	25.569	8.814	7.031	0	0.935	9.588	0	1388.28	633.678	165.964	6.976	1.254	0.798	1
		34	48.668	65.639	13.425	1419.67	651.119	25.569	8.814	7.031	90	0.935	9.588	0	1418.51	646.468	104.036	6.976	1.254	0.798	1
		35	70.299	83	24.8	1432.46	662.746	29.222	9.461	9.461	0	1	10.4	0	1427.81	660.42	153.435	9.302	1	1	1
		36	70.299	80.096	14.946	1404.56	756.926	29.222	9.461	9.461	0	1	10.4	0	1399.9	754.6	153.435	9.302	1	1	1
		37	68.947	66.686	13.916	1242.36	741.229	29.222	10.449	8.401	90	1	11.03	0	1240.61	735.997	108.435	8.139	1.244	0.804	1
		38	70.299	97.192	16.168	1092.95	732.509	29.222	9.461	9.461	0	1	10.4	0	1088.3	730.183	153.435	9.302	1	1	1
		39	94.633	78.186	22.699	1048.77	715.649	34.701	11.47	10.505	0	0.988	12.36	0	1044.12	711.58	138.814	10.464	1.092	0.916	1
		40	48.668	85.056	27.392	1025.51	689.488	25.569	8.814	7.031	0	0.935	9.588	0	1020.86	688.326	165.964	6.976	1.254	0.798	1
		41	59.484	82.295	25.758	878.429	739.485	27.396	9.203	8.23	90	0.996	9.934	0	876.685	734.834	110.556	8.139	1.118	0.894	1
		42	48.668	107.556	17.547	851.105	702.278	25.569	8.814	7.031	0	0.935	9.588	0	846.454	701.115	165.964	6.976	1.254	0.798	1
		43	86.522	105.719	19.497	909.241	690.651	32.875	11.975	9.199	0	1	12.523	0	903.427	688.326	158.199	9.302	1.302	0.768	1
		44	86.522	76.734	16.728	916.217	673.21	32.875	11.975	9.199	90	1	12.523	0	913.892	667.397	111.801	9.302	1.302	0.768	1
		45	64.891	95.146	28.046	724.37	733.671	29.222	11.314	7.303	90	0.955	11.857	0	723.207	727.858	101.31	6.976	1.549	0.645	1
		46	93.281	95.362	33.517	719.137	695.883	32.875	10.898	10.898	0	1	11.971	0	713.905	692.976	150.945	10.464	1	1	1
		47	81.114	109.083	17.729	805.759	565.659	31.049	10.712	9.641	90	1	11.451	0	803.434	560.427	113.962	9.302	1.111	0.9	1
		48	41.909	98.806	17.704	843.548	605.192	21.917	8.558	6.235	0	1	8.855	0	839.478	603.448	156.801	5.814	1.372	0.729	1
		49	94.633	83.986	25.308	845.292	551.707	34.701	11.47	10.505	0	0.988	12.36	0	840.641	547.637	138.814	10.464	1.092	0.916	1
		50	41.909	90.968	17.112	865.639	487.758	21.917	8.558	6.235	90	1	8.855	0	863.895	483.688	113.199	5.814	1.372	0.729	1
		51	94.633	97.186	28.549	913.31	672.048	34.701	11.47	10.505	90	0.988	12.36	0	909.241	667.397	131.186	10.464	1.092	0.916	1
		52	93.281	95.464	27.833	910.985	631.934	32.875	10.898	10.898	0	1	11.971	0	905.753	629.027	150.945	10.464	1	1	1
		53	48.668	114.361	16.491	865.058	629.027	25.569	8.814	7.031	0	0.935	9.588	0	860.407	627.865	165.964	6.976	1.254	0.798	1
		54	48.668	78.444	16.088	1317.35	1040.63	25.569	8.814	7.031	0	0.935	9.588	0	1312.7	1039.46	165.964	6.976	1.254	0.798	1
		55	45.965	82.088	16.813	1333.05	1032.49	23.743	8.573	6.826	0	1	9.374	0	1328.98	1030.16	150.255	6.976	1.256	0.796	1
		56	45.965	76.971	14.486	1350.49	1032.49	23.743	8.573	6.826	0	1	9.374	0	1346.42	1030.16	150.255	6.976	1.256	0.796	1
		57	43.261	74.688	17.873	1306.89	959.237	21.917	7.422	7.422	0	1	8.384	0	1303.4	956.912	146.31	6.976	1	1	1
		58	35.149	92.962	11.358	1251.08	994.7	20.09	7.278	6.149	0	1	7.8	0	1247.59	992.956	153.435	5.814	1.184	0.845	1
		59	59.484	107.477	8.793	1210.96	1039.46	27.396	9.203	8.23	90	0.996	9.934	0	1209.22	1034.81	110.556	8.139	1.118	0.894	1
		60	94.633	79.914	25.782	1113.88	1021.44	34.701	11.47	10.505	0	0.988	12.36	0	1109.23	1017.37	138.814	10.464	1.092	0.916	1
		61	81.114	83.417	19.742	1004.58	1047.02	31.049	10.712	9.641	90	1	11.451	0	1002.26	1041.79	113.962	9.302	1.111	0.9	1
		62	81.114	107.767	16.452	983.073	1033.65	31.049	10.712	9.641	0	1	11.451	0	977.841	1031.33	156.038	9.302	1.111	0.9	1
		63	59.484	76.341	28.653	988.887	1065.04	27.396	9.203	8.23	90	0.996	9.934	0	987.143	1060.39	110.556	8.139	1.118	0.894	1
		64	97.337	84.444	25.195	975.515	1103.99	34.701	13.205	9.385	90	1	13.609	0	973.19	1097.6	109.983	9.302	1.407	0.711	1
		65	94.633	91.614	26.265	915.636	1033.65	34.701	11.47	10.505	90	0.988	12.36	0	911.566	1029	131.186	10.464	1.092	0.916	1
		66	59.484	89.455	18.141	919.705	1014.47	27.396	9.203	8.23	0	0.996	9.934	0	915.054	1012.72	159.444	8.139	1.118	0.894	1
		67	59.484	95.432	10.226	919.705	926.1	27.396	9.203	8.23	0	0.996	9.934	0	915.054	924.356	159.444	8.139	1.118	0.894	1
		68	97.337	97.306	35.563	944.704	862.732	34.701	13.205	9.385	0	1	13.609	0	938.309	860.407	160.017	9.302	1.407	0.711	1
		69	45.965	95.206	7.155	876.104	815.061	23.743	8.573	6.826	0	1	9.374	0	872.034	812.736	150.255	6.976	1.256	0.796	1
		70	59.484	107.614	10.603	794.132	783.087	27.396	9.203	8.23	0	0.996	9.934	0	789.482	781.343	159.444	8.139	1.118	0.894	1
		71	73.003	103.815	21.927	737.741	880.173	31.049	12.584	7.387	0	0.952	13	0	731.346	879.01	169.695	6.976	1.704	0.587	1
		72	48.668	121.889	21.871	694.139	919.705	25.569	8.814	7.031	0	0.935	9.588	0	689.488	918.543	165.964	6.976	1.254	0.798	1
		73	43.261	91.531	10.08	697.046	834.827	23.743	9.546	5.77	90	0.964	9.934	0	695.302	830.176	110.556	5.814	1.654	0.604	1
		74	86.522	85.469	26.034	876.685	738.322	32.875	11.975	9.199	0	1	12.523	0	870.871	735.997	158.199	9.302	1.302	0.768	1
		75	70.299	88.75	28.23	724.37	734.834	29.222	9.461	9.461	0	1	10.4	0	719.719	732.509	153.435	9.302	1	1	1
		76	64.891	88.271	31.945	719.719	696.465	29.222	11.314	7.303	0	0.955	11.857	0	713.905	695.302	168.69	6.976	1.549	0.645	1
		77	59.484	84.841	20.606	703.441	649.375	27.396	9.203	8.23	0	0.996	9.934	0	698.79	647.631	159.444	8.139	1.118	0.894	1
		78	86.522	101.312	35.704	723.207	632.515	32.875	11.975	9.199	0	1	12.523	0	717.393	630.19	158.199	9.302	1.302	0.768	1
