# Supplementary material for: Photosystem-II D1 protein mutants of Chlamydomonas reinhardtii in relation to metabolic rewiring and remodelling of H-bond network at QB site
Source: Sci Rep. 2018 Oct 3;8:14745. doi: 10.1038/s41598-018-33146-y (PMC6170454; doi:10.1038/s41598-018-33146-y)
Supplement: Supplementary file 3 — Dataset 2 [file 41598_2018_33146_MOESM3_ESM.xlsx]

## Sheet: ng per cell 10^6
																						cells numbers/ml	cells in 10 ml
																					IL	2200000	22000000
																					A250R	5500000	55000000
																					S264K	6400000	64000000
			Sample 242-243 IL T0				Dry weight (mg) :	2.5
Standard	RT	area	ng STD	A	B	C	D	∑/num.anal.	ng			ng average	ng/cell			ng/cell average	ng/cell x 10^6	SD	SD x10^6
VIO	15.16	111413	8.24	762289	718487	679623		720133	56.3782	53.1386	50.2643	53.2604	2.56264e-06	2.41539e-06	2.28474e-06	2.42093e-06	2.42093	1.39035e-07	0.139035
ANTER	25.41	69695	8.232	110839	112972	115553		113121	13.0917	13.3436	13.6485	13.3613	5.95078e-07	6.06529e-07	6.20386e-07	6.07331e-07	0.607331	1.26734e-08	0.0126734
CHL b	29.52	218153	100	1113980	1090923	1067991		1.09096e+06	510.642	500.072	489.561	500.092	2.3211e-05	2.27306e-05	2.22528e-05	2.27314e-05	22.7314	4.79116e-07	0.479116
LUTEIN	33.57	4986720	400	1163638	1153263	1146680		1154527	93.3389	92.5067	91.9787	92.6081	4.24268e-06	4.20485e-06	4.18085e-06	4.20946e-06	4.20946	3.11714e-08	0.0311714
ZEA	41.43	411743	96	15887	16474	19304		17221.7	3.70414	3.841	4.50083	4.01532	1.6837e-07	1.74591e-07	2.04583e-07	1.82515e-07	0.182515	1.93633e-08	0.0193633
CHL a	42.78	265897	100	1497791	1538979	1507957		1514909	563.297	578.788	567.121	569.735	2.56044e-05	2.63085e-05	2.57782e-05	2.58971e-05	25.8971	3.66786e-07	0.366786
α-CAR	54.27	52553	8.78	46875	46701	45173		46249.7	7.83138	7.80231	7.54703	7.72691	3.55972e-07	3.5465e-07	3.43047e-07	3.51223e-07	0.351223	7.11162e-09	0.00711162
β-CAR	56.28	88950	400	159891	168169	179598		169219	719.015	756.241	807.636	760.964	3.26825e-05	3.43746e-05	3.67107e-05	3.45893e-05	34.5893	2.02267e-06	2.02267
			Sample 244-245 A250R T0				Dry weight (mg) :	1.4
Standard	RT	area	ng STD	A	B	C	D	∑/num.anal.	ng			ng	ng/cell			ng/cell average	ng/cell x 10^6	SD	SD x10^6
VIO	15.16	111413	8.24	36396	40040	46923		41119.7	2.69181	2.96132	3.47038	3.04117	4.89421e-08	5.38422e-08	6.30978e-08	5.5294e-08	0.055294	7.18869e-09	0.00718869
ANTER	25.41	69695	8.232	10218	9991	10366		10191.7	1.2069	1.18008	1.22438	1.20379	2.19436e-08	2.14561e-08	2.22614e-08	2.1887e-08	0.021887	4.05631e-10	0.000405631
CHL b	29.52	218153	100	205532	198919	189559		198003	94.2146	91.1833	86.8927	90.7635	1.71299e-06	1.65788e-06	1.57987e-06	1.65025e-06	1.65025	6.68903e-08	0.0668903
LUTEIN	33.57	4986720	400	116902	111368	109408		112559	9.37707	8.93317	8.77595	9.02873	1.70492e-07	1.62421e-07	1.59563e-07	1.64159e-07	0.164159	5.66807e-09	0.00566807
ZEA	41.43	411743	96	6758	8166	6377		7100.33	1.57566	1.90394	1.48683	1.65548	2.86484e-08	3.46172e-08	2.70333e-08	3.00996e-08	0.0300996	3.9948e-09	0.0039948
CHL a	42.78	265897	100	359050	318658	313861		330523	135.033	119.843	118.039	124.305	2.45515e-06	2.17896e-06	2.14616e-06	2.26009e-06	2.26009	1.69726e-07	0.169726
α-CAR	54.27	52553	8.78	2921	2087	3927		2978.33	0.48801	0.348674	0.656082	0.497588	8.87291e-09	6.33953e-09	1.19288e-08	9.04706e-09	0.00904706	2.79868e-09	0.00279868
β-CAR	56.28	88950	400	29336	27632	26899		27955.7	131.921	124.259	120.962	125.714	2.39857e-06	2.25925e-06	2.19932e-06	2.28571e-06	2.28571	1.02229e-07	0.102229
			Sample 246-247 S264K T0				Dry weight (mg) :	1.6
Standard	RT	area	ng STD	A	B	C	D	∑/num.anal.	ng			ng	ng/cell			ng/cell average	ng/cell x 10^6	SD	SD x10^6
VIO	15.16	111413	8.24	69562	67239	69484		68761.7	5.14474	4.97293	5.13897	5.08555	8.03866e-08	7.77021e-08	8.02964e-08	7.94617e-08	0.0794617	1.52453e-09	0.00152453
ANTER	25.41	69695	8.232	14895	12901	11041		12945.7	1.75932	1.5238	1.3041	1.52907	2.74893e-08	2.38093e-08	2.03766e-08	2.38918e-08	0.0238918	3.55707e-09	0.00355707
CHL b	29.52	218153	100	300789	286371	287380		291513	137.88	131.271	131.733	133.628	2.15437e-06	2.0511e-06	2.05833e-06	2.08794e-06	2.08794	5.76487e-08	0.0576487
LUTEIN	33.57	4986720	400	179989	176656	175978		177541	14.4375	14.1701	14.1157	14.2411	2.25585e-07	2.21408e-07	2.20558e-07	2.22517e-07	0.222517	2.69085e-09	0.00269085
ZEA	41.43	411743	96	4364	4161	3544		4023	1.01749	0.970159	0.826302	0.937983	1.58983e-08	1.51587e-08	1.2911e-08	1.4656e-08	0.014656	1.55581e-09	0.00155581
CHL a	42.78	265897	100	527303	505196	504455		512318	198.311	189.997	189.718	192.675	3.09861e-06	2.9687e-06	2.96435e-06	3.01055e-06	3.01055	7.62906e-08	0.0762906
α-CAR	54.27	52553	8.78	2583	2561	2734		2626	0.43154	0.427865	0.456768	0.438724	6.74282e-09	6.68539e-09	7.137e-09	6.85507e-09	0.00685507	2.45841e-10	0.000245841
β-CAR	56.28	88950	400	30645	28939	27802		29128.7	137.808	130.136	125.023	130.989	2.15325e-06	2.03338e-06	1.95349e-06	2.0467e-06	2.0467	1.00545e-07	0.100545
			Sample 248-249 IL CTRL T15'				Dry weight (mg) :	2.7
Standard	RT	area	ng STD	A	B	C	D	∑/num.anal.	ng			ng	ng/cell			ng/cell average	ng/cell x 10^6	SD	SD x10^6
VIO	15.16	111413	8.24	0	1875056	1840208		1857632	0	138.677	136.1	91.5925	0	6.30352e-06	6.18637e-06	4.16329e-06	4.16329	3.60599e-06	3.60599
ANTER	25.41	69695	8.232	242697	253150	254166		250004	28.6661	29.9007	30.0207	29.5292	1.303e-06	1.35912e-06	1.36458e-06	1.34224e-06	1.34224	3.40852e-08	0.0340852
CHL b	29.52	218153	100	2482688	2499416	2445573		2.47589e+06	1138.05	1145.72	1121.04	1134.93	5.17295e-05	5.2078e-05	5.09562e-05	5.15879e-05	51.5879	5.74186e-07	0.574186
LUTEIN	33.57	4986720	400	2906471	2907123	2871858		2.89515e+06	233.137	233.189	230.36	232.229	1.05971e-05	1.05995e-05	1.04709e-05	1.05559e-05	10.5559	7.35578e-08	0.0735578
ZEA	41.43	411743	96	231511	242879	237649		237346	53.978	56.6285	55.4091	55.3385	2.45354e-06	2.57402e-06	2.51859e-06	2.51539e-06	2.51539	6.03028e-08	0.0603028
CHL a	42.78	265897	100	3505479	3703468	3637591		3.61551e+06	1318.36	1392.82	1368.05	1359.74	5.99254e-05	6.331e-05	6.21839e-05	6.18064e-05	61.8064	1.72357e-06	1.72357
α-CAR	54.27	52553	8.78	142025	152691	144029		146248	23.728	25.51	24.0628	24.4336	1.07855e-06	1.15955e-06	1.09377e-06	1.11062e-06	1.11062	4.3049e-08	0.043049
β-CAR	56.28	88950	400	1035392	1112397	1058168		1.06865e+06	4656.06	5002.35	4758.48	4805.63	0.000211639	0.000227379	0.000216295	0.000218438	218.438	8.08597e-06	8.08597
			Sample 250-251 IL HL/HT T15'				Dry weight (mg) :	2.2
Standard	RT	area	ng STD	A	B	C	D	∑/num.anal.	ng			ng	ng/cell			ng/cell average	ng/cell x 10^6	SD	SD x10^6
VIO	15.16	111413	8.24	0	1654151	1595265		1624708	0	122.339	117.984	80.1079	0	5.56088e-06	5.36292e-06	3.64127e-06	3.64127	3.15498e-06	3.15498
ANTER	25.41	69695	8.232	346808	350824	359496		352376	40.9631	41.4375	42.4617	41.6208	1.86196e-06	1.88352e-06	1.93008e-06	1.89185e-06	1.89185	3.4816e-08	0.034816
CHL b	29.52	218153	100	2282768	2176861	2087896		2.18251e+06	1046.41	997.86	957.079	1000.45	4.75639e-05	4.53573e-05	4.35036e-05	4.54749e-05	45.4749	2.03274e-06	2.03274
LUTEIN	33.57	4986720	400	2856061	2799466	2848632		2.83472e+06	229.093	224.554	228.497	227.381	1.04133e-05	1.0207e-05	1.03862e-05	1.03355e-05	10.3355	1.12137e-07	0.112137
ZEA	41.43	411743	96	256519	166332	178700		172516	59.8087	38.7812	41.6648	46.7516	2.71858e-06	1.76278e-06	1.89386e-06	2.12507e-06	2.12507	5.18154e-07	0.518154
CHL a	42.78	265897	100	3492687	3288253	3292823		3290538	1313.55	1236.66	1238.38	1262.87	5.97068e-05	5.6212e-05	5.62901e-05	5.7403e-05	57.403	1.99553e-06	1.99553
α-CAR	54.27	52553	8.78	67012	86155	87138		86646.5	11.1957	14.3939	14.5581	13.3825	5.08893e-07	6.54267e-07	6.61732e-07	6.08297e-07	0.608297	8.61671e-08	0.0861671
β-CAR	56.28	88950	400	418871	650020	705082		677551	1883.62	2923.08	3170.69	2659.13	8.56193e-05	0.000132867	0.000144122	0.00012087	120.87	3.1042e-05	31.042
			Sample 252-253 A250R CTRL T15'				Dry weight (mg) :	2.1
Standard	RT	area	ng STD	A	B	C	D	∑/num.anal.	ng			ng	ng/cell			ng/cell average	ng/cell x 10^6	SD	SD x10^6
VIO	15.16	111413	8.24	61848	67237	56891		61992	4.57422	4.97278	4.2076	4.58487	8.31676e-08	9.04143e-08	7.65019e-08	8.33613e-08	0.0833613	6.95821e-09	0.00695821
ANTER	25.41	69695	8.232	9527	6825	10026		8792.67	1.12528	0.806132	1.18422	1.03854	2.04596e-08	1.4657e-08	2.15312e-08	1.88826e-08	0.0188826	3.69853e-09	0.00369853
CHL b	29.52	218153	100	247097	229612	237573		238094	113.268	105.253	108.902	109.141	2.05941e-06	1.91369e-06	1.98004e-06	1.98438e-06	1.98438	7.29608e-08	0.0729608
LUTEIN	33.57	4986720	400	146569	138064	146751		146660	11.7567	11.0745	11.7713	11.5342	2.13759e-07	2.01355e-07	2.14024e-07	2.09713e-07	0.209713	7.23921e-09	0.00723921
ZEA	41.43	411743	96	15213	15889	0		15551	3.54699	3.7046	0	2.4172	6.44907e-08	6.73564e-08	0	4.3949e-08	0.043949	3.80879e-08	0.0380879
CHL a	42.78	265897	100	421094	422395	428195		423895	158.367	158.857	161.038	159.421	2.87941e-06	2.8883e-06	2.92796e-06	2.89856e-06	2.89856	2.58513e-08	0.0258513
α-CAR	54.27	52553	8.78	5284	4838	3652		4591.33	0.882795	0.808282	0.610138	0.767071	1.60508e-08	1.4696e-08	1.10934e-08	1.39468e-08	0.0139468	2.56223e-09	0.00256223
β-CAR	56.28	88950	400	33235	32744	30642		32207	149.455	147.247	137.794	144.832	2.71736e-06	2.67721e-06	2.50535e-06	2.63331e-06	2.63331	1.12618e-07	0.112618
			Sample 254-255 A250R HL/HT T15'				Dry weight (mg) :	1.6
Standard	RT	area	ng STD	A	B	C	D	∑/num.anal.	ng			ng	ng/cell			ng/cell average	ng/cell x 10^6	SD	SD x10^6
VIO	15.16	111413	8.24	42304	44781	48505		45196.7	3.12876	3.31196	3.58738	3.3427	5.68866e-08	6.02175e-08	6.52252e-08	6.07764e-08	0.0607764	4.19728e-09	0.00419728
ANTER	25.41	69695	8.232	12587	13139	12224		12650	1.48671	1.55191	1.44383	1.49415	2.70311e-08	2.82165e-08	2.62515e-08	2.71664e-08	0.0271664	9.89461e-10	0.000989461
CHL b	29.52	218153	100	186843	194805	202507		194718	85.6477	89.2974	92.828	89.2577	1.55723e-06	1.62359e-06	1.68778e-06	1.62287e-06	1.62287	6.52783e-08	0.0652783
LUTEIN	33.57	4986720	400	126988	127010	124752		126250	10.1861	10.1879	10.0067	10.1269	1.85202e-07	1.85234e-07	1.81941e-07	1.84125e-07	0.184125	1.89208e-09	0.00189208
ZEA	41.43	411743	96	9609	12724	12695		12709.5	2.24039	2.96667	2.9599	2.72232	4.07343e-08	5.39394e-08	5.38164e-08	4.94967e-08	0.0494967	7.58871e-09	0.00758871
CHL a	42.78	265897	100	355928	373945	362200		364024	133.859	140.635	136.218	136.904	2.43381e-06	2.55701e-06	2.47669e-06	2.48917e-06	2.48917	6.25396e-08	0.0625396
α-CAR	54.27	52553	8.78	2888	3448	3039		3125	0.482497	0.576055	0.507724	0.522092	8.77266e-09	1.04737e-08	9.23135e-09	9.49258e-09	0.00949258	8.8011e-10	0.00088011
β-CAR	56.28	88950	400	28127	27265	27250		27547.3	126.485	122.608	122.541	123.878	2.29972e-06	2.22924e-06	2.22801e-06	2.25232e-06	2.25232	4.10496e-08	0.0410496
			Sample 256-257 S264K CTRL T15'				Dry weight (mg) :	1.4
Standard	RT	area	ng STD	A	B	C	D	∑/num.anal.	ng			ng	ng/cell			ng/cell average	ng/cell x 10^6	SD	SD x10^6
VIO	15.16	111413	8.24	23707	19088	20488		21094.3	1.75335	1.41173	1.51527	1.56012	2.73961e-08	2.20583e-08	2.36761e-08	2.43768e-08	0.0243768	2.737e-09	0.002737
ANTER	25.41	69695	8.232	9059	6149	8906		8038	1.07	0.726287	1.05193	0.949405	1.67188e-08	1.13482e-08	1.64364e-08	1.48345e-08	0.0148345	3.02246e-09	0.00302246
CHL b	29.52	218153	100	113069	101106	113320		109165	51.8301	46.3464	51.9452	50.0406	8.09846e-07	7.24162e-07	8.11644e-07	7.81884e-07	0.781884	4.99966e-08	0.0499966
LUTEIN	33.57	4986720	400	69110	54840	67255		63735	5.54352	4.39888	5.39473	5.11238	8.66176e-08	6.87326e-08	8.42926e-08	7.98809e-08	0.0798809	9.72449e-09	0.00972449
ZEA	41.43	411743	96	2290	2537	2112		2313	0.533925	0.591515	0.492424	0.539288	8.34258e-09	9.24242e-09	7.69412e-09	8.42637e-09	0.00842637	7.77541e-10	0.000777541
CHL a	42.78	265897	100	248509	224724	229151		234128	93.4606	84.5154	86.1804	88.0521	1.46032e-06	1.32055e-06	1.34657e-06	1.37581e-06	1.37581	7.43326e-08	0.0743326
α-CAR	54.27	52553	8.78	1830	1994	1548		1790.67	0.305737	0.333136	0.258623	0.299166	4.77714e-09	5.20526e-09	4.04099e-09	4.67446e-09	0.00467446	5.88885e-10	0.000588885
β-CAR	56.28	88950	400	20911	19260	17638		19269.7	94.0349	86.6105	79.3165	86.6539	1.46929e-06	1.35329e-06	1.23932e-06	1.35397e-06	1.35397	1.14989e-07	0.114989
			Sample 258-259 S264K HL/HT T15'				Dry weight (mg) :	2
Standard	RT	area	ng STD	A	B	C	D	∑/num.anal.	ng			ng	ng/cell			ng/cell average	ng/cell x 10^6	SD	SD x10^6
VIO	15.16	111413	8.24	52663	41208	0		46935.5	3.89491	3.0477	0	2.3142	6.08579e-08	4.76204e-08	0	3.61594e-08	0.0361594	3.20068e-08	0.0320068
ANTER	25.41	69695	8.232	12815	11895	10901		11870.3	1.51364	1.40497	1.28757	1.40206	2.36506e-08	2.19527e-08	2.01182e-08	2.19072e-08	0.0219072	1.76662e-09	0.00176662
CHL b	29.52	218153	100	103689	107909	105392		105663	47.5304	49.4648	48.311	48.4354	7.42663e-07	7.72888e-07	7.5486e-07	7.56804e-07	0.756804	1.52061e-08	0.0152061
LUTEIN	33.57	4986720	400	93025	96519	93903		94482.3	7.46182	7.74208	7.53225	7.57872	1.16591e-07	1.2097e-07	1.17691e-07	1.18417e-07	0.118417	2.27807e-09	0.00227807
ZEA	41.43	411743	96	10849	11222	11350		11140.3	2.5295	2.61647	2.64631	2.59743	3.95234e-08	4.08823e-08	4.13486e-08	4.05848e-08	0.0405848	9.48259e-10	0.000948259
CHL a	42.78	265897	100	218780	221881	225684		222115	82.28	83.4462	84.8765	83.5342	1.28562e-06	1.30385e-06	1.32619e-06	1.30522e-06	1.30522	2.032e-08	0.02032
α-CAR	54.27	52553	8.78	3841	4171	3593		3868.33	0.641714	0.696847	0.60028	0.64628	1.00268e-08	1.08882e-08	9.37938e-09	1.00981e-08	0.0100981	7.56949e-10	0.000756949
β-CAR	56.28	88950	400	23785	24454	25530		24589.7	106.959	109.967	114.806	110.577	1.67123e-06	1.71824e-06	1.79384e-06	1.72777e-06	1.72777	6.18588e-08	0.0618588
			Sample 260-261 IL CTRL T30'				Dry weight (mg) :	3
Standard	RT	area	ng STD	A	B	C	D	∑/num.anal.	ng			ng	ng/cell			ng/cell average	ng/cell x 10^6	SD	SD x10^6
VIO	15.16	111413	8.24	0	0	363051		363051	0	0	26.8509	8.9503	0	0	1.2205e-06	4.06832e-07	0.406832	7.04654e-07	0.704654
ANTER	25.41	69695	8.232	44203	44036	39452		42563.7	5.22102	5.2013	4.65986	5.02739	2.37319e-07	2.36423e-07	2.11812e-07	2.28518e-07	0.228518	1.44748e-08	0.0144748
CHL b	29.52	218153	100	2420851	2486361	2379354		2.42886e+06	1109.7	1139.73	1090.68	1113.37	5.04411e-05	5.1806e-05	4.95764e-05	5.06078e-05	50.6078	1.12412e-06	1.12412
LUTEIN	33.57	4986720	400	3846603	3859772	3843188		3.84985e+06	308.548	309.604	308.274	308.809	1.40249e-05	1.40729e-05	1.40124e-05	1.40368e-05	14.0368	3.19286e-08	0.0319286
ZEA	41.43	411743	96	27354	28290	27520		27721.3	6.37773	6.59596	6.41643	6.46337	2.89897e-07	2.99816e-07	2.91656e-07	2.9379e-07	0.29379	5.29289e-09	0.00529289
CHL a	42.78	265897	100	2731040	2987498	3027901		2.91548e+06	1027.1	1123.55	1138.75	1096.47	4.66866e-05	5.10707e-05	5.17613e-05	4.98395e-05	49.8395	2.75229e-06	2.75229
α-CAR	54.27	52553	8.78	32688	47176	46302		42055.3	5.46117	7.88167	7.73565	7.02616	2.48235e-07	3.58258e-07	3.5162e-07	3.19371e-07	0.319371	6.1695e-08	0.061695
β-CAR	56.28	88950	400	179998	322147	270323		257489	809.435	1448.67	1215.62	1157.91	3.67925e-05	6.58484e-05	5.52554e-05	5.26321e-05	52.6321	1.47045e-05	14.7045
			Sample 262-263 IL HL/HT T 30'				Dry weight (mg) :	4.1
Standard	RT	area	ng STD	A	B	C	D	∑/num.anal.	ng			ng	ng/cell			ng/cell average	ng/cell x 10^6	SD	SD x10^6
VIO	15.16	111413	8.24	1356118	647062	0		1356118	100.297	47.8561	0	49.3844	4.55896e-06	2.17528e-06	0	2.24475e-06	2.24475	2.28028e-06	2.28028
ANTER	25.41	69695	8.232	70381	70674	81872		74309	8.31303	8.34763	9.67028	8.77698	3.77865e-07	3.79438e-07	4.39558e-07	3.98954e-07	0.398954	3.51734e-08	0.0351734
CHL b	29.52	218153	100	2228873	2405594	2559608		2398025	1021.7	1102.71	1173.31	1099.24	4.6441e-05	5.01232e-05	5.33322e-05	4.99655e-05	49.9655	3.44832e-06	3.44832
LUTEIN	33.57	4986720	400	7840115	8221020	9047497		8369544	628.88	659.433	725.727	671.347	2.85854e-05	2.99742e-05	3.29876e-05	3.05158e-05	30.5158	2.25049e-06	2.25049
ZEA	41.43	411743	96	909234	910255	995310		938266	211.993	212.231	232.062	218.762	9.63603e-06	9.64685e-06	1.05483e-05	9.94371e-06	9.94371	5.23581e-07	0.523581
CHL a	42.78	265897	100	2963013	3031679	3186896		3.06053e+06	1114.35	1140.17	1198.55	1151.02	5.06521e-05	5.18259e-05	5.44793e-05	5.23191e-05	52.3191	1.9607e-06	1.9607
α-CAR	54.27	52553	8.78	277393	312660	359430		316494	46.3439	52.2359	60.0498	52.8765	2.10654e-06	2.37436e-06	2.72953e-06	2.40348e-06	2.40348	3.12516e-07	0.312516
β-CAR	56.28	88950	400	2321755	2525002	2910768		2.58584e+06	10440.7	11354.7	13089.5	11628.3	0.000474578	0.000516123	0.000594975	0.000528559	528.559	6.11544e-05	61.1544
			Sample 264-265 A250R CTRL T30'				Dry weight (mg) :	2.1
Standard	RT	area	ng STD	A	B	C	D	∑/num.anal.	ng			ng	ng/cell			ng/cell average	ng/cell x 10^6	SD	SD x10^6
VIO	15.16	111413	8.24	47231	38278	51277		45595.3	3.49316	2.831	3.7924	3.37219	6.3512e-08	5.14728e-08	6.89527e-08	6.13125e-08	0.0613125	8.94511e-09	0.00894511
ANTER	25.41	69695	8.232	28333	0	22856		51189	3.34654	0	2.69963	2.01539	6.08462e-08	0	4.90842e-08	3.66435e-08	0.0366435	3.22745e-08	0.0322745
CHL b	29.52	218153	100	157947	148978	153726		153550	72.4019	68.2906	70.4671	70.3865	1.3164e-06	1.24165e-06	1.28122e-06	1.27976e-06	1.27976	3.73973e-08	0.0373973
LUTEIN	33.57	4986720	400	345514	314314	321850		327226	27.7147	25.2121	25.8166	26.2478	5.03904e-07	4.58402e-07	4.69392e-07	4.77233e-07	0.477233	2.3743e-08	0.023743
ZEA	41.43	411743	96	29787	29847	30728		30120.7	6.94499	6.95898	7.16439	7.02279	1.26273e-07	1.26527e-07	1.30262e-07	1.27687e-07	0.127687	2.23329e-09	0.00223329
CHL a	42.78	265897	100	358443	353603	356680		356242	134.805	132.985	134.142	133.977	2.451e-06	2.41791e-06	2.43895e-06	2.43595e-06	2.43595	1.67498e-08	0.0167498
α-CAR	54.27	52553	8.78	11849	8007	6729		8861.67	1.97961	1.33772	1.12421	1.48051	3.59928e-08	2.43223e-08	2.04402e-08	2.69184e-08	0.0269184	8.09483e-09	0.00809483
β-CAR	56.28	88950	400	82699	86105	87409		85404.3	371.89	387.206	393.07	384.055	6.76163e-06	7.04011e-06	7.14673e-06	6.98283e-06	6.98283	1.98838e-07	0.198838
			Sample 266-267 A250R HL/HT T30'				Dry weight (mg) :	2.2
Standard	RT	area	ng STD	A	B	C	D	∑/num.anal.	ng			ng	ng/cell			ng/cell average	ng/cell x 10^6	SD	SD x10^6
VIO	15.16	111413	8.24	21694	21415	0		21554.5	1.60447	1.58383	0	1.06277	2.91721e-08	2.8797e-08	0	1.9323e-08	0.019323	1.67353e-08	0.0167353
ANTER	25.41	69695	8.232	18557	15654	15634		16615	2.19185	1.84897	1.8466	1.96247	3.98519e-08	3.36176e-08	3.35746e-08	3.56814e-08	0.0356814	3.61184e-09	0.00361184
CHL b	29.52	218153	100	29963	36507	34407		33625.7	13.7349	16.7346	15.772	15.4138	2.49725e-07	3.04265e-07	2.86763e-07	2.80251e-07	0.280251	2.78473e-08	0.0278473
LUTEIN	33.57	4986720	400	76785	73345	73687		74605.7	6.15916	5.88323	5.91066	5.98435	1.11985e-07	1.06968e-07	1.07467e-07	1.08806e-07	0.108806	2.76383e-09	0.00276383
ZEA	41.43	411743	96	13648	18444	18182		16758	3.1821	4.30031	4.23923	3.90721	5.78564e-08	7.81875e-08	7.70769e-08	7.10403e-08	0.0710403	1.14311e-08	0.0114311
CHL a	42.78	265897	100	160748	150606	146521		152625	60.455	56.6407	55.1044	57.4	1.09918e-06	1.02983e-06	1.0019e-06	1.04364e-06	1.04364	5.00894e-08	0.0500894
α-CAR	54.27	52553	8.78	5184	5767	5500		5483.67	0.866088	0.963489	0.918882	0.916153	1.57471e-08	1.7518e-08	1.67069e-08	1.66573e-08	0.0166573	8.8651e-10	0.00088651
β-CAR	56.28	88950	400	24083	23861	22246		23396.7	108.299	107.301	100.038	105.213	1.96907e-06	1.95092e-06	1.81888e-06	1.91296e-06	1.91296	8.19802e-08	0.0819802
			Sample 268-269 S264K CTRL T30'				Dry weight (mg) :	2
Standard	RT	area	ng STD	A	B	C	D	∑/num.anal.	ng			ng	ng/cell			ng/cell average	ng/cell x 10^6	SD	SD x10^6
VIO	15.16	111413	8.24	29132	31453	0		30292.5	2.15458	2.32623	0	1.4936	3.36652e-08	3.63474e-08	0	2.33375e-08	0.0233375	2.02554e-08	0.0202554
ANTER	25.41	69695	8.232	10484	11752	11251		11162.3	1.23831	1.38808	1.32891	1.31844	1.93487e-08	2.16888e-08	2.07642e-08	2.06005e-08	0.0206005	1.17862e-09	0.00117862
CHL b	29.52	218153	100	104139	98970	103067		102059	47.7367	45.3672	47.2453	46.7831	7.45886e-07	7.08863e-07	7.38208e-07	7.30985e-07	0.730985	1.95393e-08	0.0195393
LUTEIN	33.57	4986720	400	65218	57511	58750		60493	5.23133	4.61313	4.71252	4.85233	8.17396e-08	7.20802e-08	7.36331e-08	7.58176e-08	0.0758176	5.18703e-09	0.00518703
ZEA	41.43	411743	96	3797	4393	5808		4666	0.88529	1.02425	1.35417	1.0879	1.38327e-08	1.60039e-08	2.11588e-08	1.69985e-08	0.0169985	3.76298e-09	0.00376298
CHL a	42.78	265897	100	259318	251263	269463		260015	97.5257	94.4964	101.341	97.7877	1.52384e-06	1.47651e-06	1.58346e-06	1.52793e-06	1.52793	5.35921e-08	0.0535921
α-CAR	54.27	52553	8.78	2665	2592	2735		2664	0.44524	0.433044	0.456935	0.445073	6.95688e-09	6.76631e-09	7.13961e-09	6.95427e-09	0.00695427	1.86662e-10	0.000186662
β-CAR	56.28	88950	400	21221	22027	20499		21249	95.4289	99.0534	92.1821	95.5548	1.49108e-06	1.54771e-06	1.44035e-06	1.49304e-06	1.49304	5.37089e-08	0.0537089
			Sample 298-299 S264K HL/HT T30'				Dry weight (mg) :	1.9
Standard	RT	area	ng STD	A	B	C	D	∑/num.anal.	ng			ng	ng/cell			ng/cell average	ng/cell x 10^6	SD	SD x10^6
VIO	15.16	111413	8.24	73091	73920	72024		73011.7	5.40574	5.46705	5.32683	5.39987	8.44647e-08	8.54227e-08	8.32317e-08	8.4373e-08	0.084373	1.09839e-09	0.00109839
ANTER	25.41	69695	8.232	10378	9794	11193		10455	1.22579	1.15681	1.32206	1.23489	1.9153e-08	1.80752e-08	2.06571e-08	1.92951e-08	0.0192951	1.29681e-09	0.00129681
CHL b	29.52	218153	100	191532	190749	190616		190966	87.7971	87.4382	87.3772	87.5375	1.37183e-06	1.36622e-06	1.36527e-06	1.36777e-06	1.36777	3.54501e-09	0.00354501
LUTEIN	33.57	4986720	400	117599	126024	122671		122098	9.43297	10.1088	9.83981	9.79385	1.4739e-07	1.5795e-07	1.53747e-07	1.53029e-07	0.153029	5.31615e-09	0.00531615
ZEA	41.43	411743	96	17246	21996	19407		19549.7	4.02099	5.12848	4.52484	4.55811	6.2828e-08	8.01325e-08	7.07007e-08	7.12204e-08	0.0712204	8.66394e-09	0.00866394
CHL a	42.78	265897	100	377695	384437	411549		391227	142.046	144.581	154.778	147.135	2.21946e-06	2.25908e-06	2.4184e-06	2.29898e-06	2.29898	1.053e-07	0.1053
α-CAR	54.27	52553	8.78	2351	1143	1821		1771.67	0.39278	0.19096	0.304233	0.295991	6.13719e-09	2.98376e-09	4.75365e-09	4.62486e-09	0.00462486	1.58066e-09	0.00158066
β-CAR	56.28	88950	400	11893	11936	11814		11881	53.4817	53.6751	53.1265	53.4278	8.35652e-07	8.38673e-07	8.30101e-07	8.34809e-07	0.834809	4.34787e-09	0.00434787
			Sample 300-301 IL CTRL T90'				Dry weight (mg) :	3.2
Standard	RT	area	ng STD	A	B	C	D	∑/num.anal.	ng			ng	ng/cell			ng/cell average	ng/cell x 10^6	SD	SD x10^6
VIO	15.16	111413	8.24	3587256	3685372	3869041		3.71389e+06	265.31	272.567	286.151	274.676	1.20595e-05	1.23894e-05	1.30068e-05	1.24853e-05	12.4853	4.80871e-07	0.480871
ANTER	25.41	69695	8.232	184222	229987	241681		218630	21.7593	27.1648	28.5461	25.8234	9.8906e-07	1.23477e-06	1.29755e-06	1.17379e-06	1.17379	1.63033e-07	0.163033
CHL b	29.52	218153	100	3204872	3394815	3461365		3353684	1469.09	1556.16	1586.67	1537.31	6.6777e-05	7.07347e-05	7.21213e-05	6.98776e-05	69.8776	2.77331e-06	2.77331
LUTEIN	33.57	4986720	400	4947255	5004952	5261977		5.07139e+06	396.834	401.462	422.079	406.792	1.80379e-05	1.82483e-05	1.91854e-05	1.84905e-05	18.4905	6.109e-07	0.6109
ZEA	41.43	411743	96	277467	277065	294138		282890	64.6929	64.5991	68.5798	65.9573	2.94058e-06	2.93632e-06	3.11726e-06	2.99806e-06	2.99806	1.03257e-07	0.103257
CHL a	42.78	265897	100	4749673	4833880	5143782		4.90911e+06	1786.28	1817.95	1934.5	1846.25	8.11947e-05	8.26342e-05	8.79319e-05	8.39203e-05	83.9203	3.54796e-06	3.54796
α-CAR	54.27	52553	8.78	221946	235197	240475		232539	37.0804	39.2942	40.176	38.8502	1.68547e-06	1.7861e-06	1.82618e-06	1.76592e-06	1.76592	7.24938e-08	0.0724938
β-CAR	56.28	88950	400	1727342	1901982	1897793		1.84237e+06	7767.7	8553.04	8534.2	8284.98	0.000353077	0.000388774	0.000387918	0.00037659	376.59	2.03672e-05	20.3672
			Sample 302-303 IL HL/HT T90'				Dry weight (mg) :	3.7
Standard	RT	area	ng STD	A	B	C	D	∑/num.anal.	ng			ng	ng/cell			ng/cell average	ng/cell x 10^6	SD	SD x10^6
VIO	15.16	111413	8.24	4521712	4684116	4857274		4.6877e+06	334.422	346.433	359.239	346.698	1.5201e-05	1.57469e-05	1.63291e-05	1.5759e-05	15.759	5.64139e-07	0.564139
ANTER	25.41	69695	8.232	2317845	2471874	2560196		2.44997e+06	273.771	291.965	302.397	289.378	1.24442e-05	1.32711e-05	1.37453e-05	1.31535e-05	13.1535	6.58495e-07	0.658495
CHL b	29.52	218153	100	3308310	3569604	3731340		3536418	1516.51	1636.28	1710.42	1621.07	6.89322e-05	7.43766e-05	7.77465e-05	7.36851e-05	73.6851	4.44764e-06	4.44764
LUTEIN	33.57	4986720	400	10437986	11137060	11463070		7300352	837.263	893.338	919.488	883.363	3.80574e-05	4.06063e-05	4.17949e-05	4.01528e-05	40.1528	1.90956e-06	1.90956
ZEA	41.43	411743	96	1693307	1783046	1937275		1.80454e+06	394.803	415.726	451.686	420.738	1.79456e-05	1.88967e-05	2.05312e-05	1.91245e-05	19.1245	1.30775e-06	1.30775
CHL a	42.78	265897	100	5447738	5683336	5910907		5.68066e+06	2048.82	2137.42	2223.01	2136.41	9.3128e-05	9.71555e-05	0.000101046	9.71097e-05	97.1097	3.95909e-06	3.95909
α-CAR	54.27	52553	8.78	154377	151788	159985		155383	25.7917	25.3591	26.7286	25.9598	1.17235e-06	1.15269e-06	1.21494e-06	1.17999e-06	1.17999	3.18202e-08	0.0318202
β-CAR	56.28	88950	400	2088443	2286770	2411646		2.26229e+06	9391.54	10283.4	10845	10173.3	0.000426888	0.000467427	0.000492952	0.000462422	462.422	3.33153e-05	33.3153
			Sample 304-305 A250R CTRL T90'				Dry weight (mg) :	1.8
Standard	RT	area	ng STD	A	B	C	D	∑/num.anal.	ng			ng	ng/cell			ng/cell average	ng/cell x 10^6	SD	SD x10^6
VIO	15.16	111413	8.24	94942	96688	98594		96741.3	7.02182	7.15095	7.29192	7.1549	1.27669e-07	1.30017e-07	1.3258e-07	1.30089e-07	0.130089	2.45623e-09	0.00245623
ANTER	25.41	69695	8.232	11636	13265	12722		12541	1.37438	1.56679	1.50265	1.48128	2.49888e-08	2.84871e-08	2.7321e-08	2.69323e-08	0.0269323	1.78127e-09	0.00178127
CHL b	29.52	218153	100	303178	314439	301528		306382	138.975	144.137	138.219	140.443	2.52682e-06	2.62067e-06	2.51307e-06	2.55352e-06	2.55352	5.85615e-08	0.0585615
LUTEIN	33.57	4986720	400	208574	201236	184568		198126	16.7304	16.1418	14.8048	15.8923	3.04188e-07	2.93486e-07	2.69177e-07	2.88951e-07	0.288951	1.79407e-08	0.0179407
ZEA	41.43	411743	96	19045	19112	19973		19376.7	4.44044	4.45606	4.65681	4.51777	8.07353e-08	8.10193e-08	8.46692e-08	8.21413e-08	0.0821413	2.19388e-09	0.00219388
CHL a	42.78	265897	100	644064	633288	620706		632686	242.223	238.17	233.439	237.944	4.40406e-06	4.33037e-06	4.24434e-06	4.32625e-06	4.32625	7.99396e-08	0.0799396
α-CAR	54.27	52553	8.78	2011	2200	2734		2315	0.335977	0.367553	0.456768	0.386766	6.10867e-09	6.68278e-09	8.30487e-09	7.0321e-09	0.0070321	1.13901e-09	0.00113901
β-CAR	56.28	88950	400	21234	21689	20557		21160	95.4874	97.5334	92.4429	95.1546	1.73613e-06	1.77334e-06	1.68078e-06	1.73008e-06	1.73008	4.6573e-08	0.046573
			Sample 306-307 A250R HL/HT T90'				Dry weight (mg) :	2.3
Standard	RT	area	ng STD	A	B	C	D	∑/num.anal.	ng			ng	ng/cell			ng/cell average	ng/cell x 10^6	SD	SD x10^6
VIO	15.16	111413	8.24	153362	147200	150295		150286	11.3425	10.8868	11.1157	11.115	2.06227e-07	1.97941e-07	2.02103e-07	2.02091e-07	0.202091	4.14307e-09	0.00414307
ANTER	25.41	69695	8.232	112160	100901	104013		105691	13.2477	11.9179	12.2855	12.4837	2.40868e-07	2.16689e-07	2.23372e-07	2.26976e-07	0.226976	1.2486e-08	0.012486
CHL b	29.52	218153	100	205768	204042	204754		204855	94.3228	93.5316	93.858	93.9041	1.71496e-06	1.70057e-06	1.70651e-06	1.70735e-06	1.70735	7.22922e-09	0.00722922
LUTEIN	33.57	4986720	400	463433	436556	431978		443989	37.1734	35.0175	34.6503	35.6137	6.75879e-07	6.36682e-07	6.30005e-07	6.47522e-07	0.647522	2.47842e-08	0.0247842
ZEA	41.43	411743	96	119832	113587	114300		115906	27.9394	26.4834	26.6496	27.0242	5.0799e-07	4.81516e-07	4.84539e-07	4.91348e-07	0.491348	1.44911e-08	0.0144911
CHL a	42.78	265897	100	581199	536757	556266		558074	218.581	201.867	209.204	209.884	3.97419e-06	3.6703e-06	3.8037e-06	3.81606e-06	3.81606	1.52322e-07	0.152322
α-CAR	54.27	52553	8.78	6119	4389	4658		4523.5	1.0223	0.733268	0.778209	0.844592	1.85872e-08	1.33321e-08	1.41493e-08	1.53562e-08	0.0153562	2.82782e-09	0.00282782
β-CAR	56.28	88950	400	39497	39720	38404		39207	177.614	178.617	172.699	176.31	3.22935e-06	3.24759e-06	3.13999e-06	3.20564e-06	3.20564	5.7585e-08	0.057585
			Sample 308-309 S264K CTRL T90'				Dry weight (mg) :	2
Standard	RT	area	ng STD	A	B	C	D	∑/num.anal.	ng			ng	ng/cell			ng/cell average	ng/cell x 10^6	SD	SD x10^6
VIO	15.16	111413	8.24	70812	62997	75354		69721	5.23719	4.6592	5.57311	5.1565	8.18311e-08	7.28e-08	8.70799e-08	8.05703e-08	0.0805703	7.22294e-09	0.00722294
ANTER	25.41	69695	8.232	11619	9989	9675		10427.7	1.37237	1.17985	1.14276	1.23166	2.14433e-08	1.84351e-08	1.78556e-08	1.92447e-08	0.0192447	1.92601e-09	0.00192601
CHL b	29.52	218153	100	257299	245474	253904		252226	117.944	112.524	116.388	115.619	1.84288e-06	1.75818e-06	1.81856e-06	1.80654e-06	1.80654	4.36085e-08	0.0436085
LUTEIN	33.57	4986720	400	156990	145314	140745		147683	12.5926	11.6561	11.2896	11.8461	1.9676e-07	1.82126e-07	1.764e-07	1.85095e-07	0.185095	1.04999e-08	0.0104999
ZEA	41.43	411743	96	15061	15063	13981		14701.7	3.51155	3.51202	3.25974	3.42777	5.4868e-08	5.48752e-08	5.09335e-08	5.35589e-08	0.0535589	2.27369e-09	0.00227369
CHL a	42.78	265897	100	568167	513516	530240		537308	213.679	193.126	199.416	202.074	3.33874e-06	3.01759e-06	3.11587e-06	3.1574e-06	3.1574	1.64553e-07	0.164553
α-CAR	54.27	52553	8.78	1620	2091	1423		1711.33	0.270652	0.349342	0.23774	0.285911	4.22895e-09	5.45847e-09	3.71468e-09	4.46737e-09	0.00446737	8.96009e-10	0.000896009
β-CAR	56.28	88950	400	12518	14699	12925		13380.7	56.2923	66.1001	58.1225	60.1716	8.79567e-07	1.03281e-06	9.08165e-07	9.40182e-07	0.940182	8.14857e-08	0.0814857
			Sample 310-311 S264K HL/HT T90'				Dry weight (mg) :	3
Standard	RT	area	ng STD	A	B	C	D	∑/num.anal.	ng			ng	ng/cell			ng/cell average	ng/cell x 10^6	SD	SD x10^6
VIO	15.16	111413	8.24	124795	120870	122934		122866	9.22972	8.93943	9.09208	9.08708	1.44214e-07	1.39679e-07	1.42064e-07	1.41986e-07	0.141986	2.2689e-09	0.0022689
ANTER	25.41	69695	8.232	17854	23342	25852		22349.3	2.10882	2.75703	3.0535	2.63978	3.29503e-08	4.30786e-08	4.77109e-08	4.12466e-08	0.0412466	7.54893e-09	0.00754893
CHL b	29.52	218153	100	318359	321412	329148		322973	145.934	147.333	150.879	148.049	2.28022e-06	2.30208e-06	2.35749e-06	2.31326e-06	2.31326	3.98324e-08	0.0398324
LUTEIN	33.57	4986720	400	282247	278132	272427		277602	22.6399	22.3098	21.8522	22.2673	3.53748e-07	3.48591e-07	3.41441e-07	3.47927e-07	0.347927	6.18067e-09	0.00618067
ZEA	41.43	411743	96	30802	30502	28964		30089.3	7.18164	7.1117	6.75311	7.01548	1.12213e-07	1.1112e-07	1.05517e-07	1.09617e-07	0.109617	3.5922e-09	0.0035922
CHL a	42.78	265897	100	560287	556945	551581		556271	210.716	209.459	207.442	209.205	3.29243e-06	3.2728e-06	3.24128e-06	3.26884e-06	3.26884	2.58086e-08	0.0258086
α-CAR	54.27	52553	8.78	1278	1544	1285		1369	0.213515	0.257955	0.214684	0.228718	3.33617e-09	4.03055e-09	3.35444e-09	3.57372e-09	0.00357372	3.95732e-10	0.000395732
β-CAR	56.28	88950	400	22746	21917	19967		21543.3	102.287	98.5587	89.7898	96.8784	1.59823e-06	1.53998e-06	1.40297e-06	1.51372e-06	1.51372	1.00245e-07	0.100245
