# Supplementary material for: Photosystem-II D1 protein mutants of Chlamydomonas reinhardtii in relation to metabolic rewiring and remodelling of H-bond network at QB site
Source: Sci Rep. 2018 Oct 3;8:14745. doi: 10.1038/s41598-018-33146-y (PMC6170454; doi:10.1038/s41598-018-33146-y)
Supplement: Supplementary file 4 — Dataset 3 [file 41598_2018_33146_MOESM4_ESM.xls]

## Sheet: Total
Normalized integrals (buckets) of 137 regions of 1H NMR spectra from water-soluble extracts of Chlamydomonas
Num	Ppm	Assignment	IL1	IL2	IL3	IL4	A1	A3	A2	S2	S1	S3	Mean IL	SD_IL	Mean A	SD_A	Mean S	SD_S
1	9.365	NAD	1.55565	2.223	1.85379	2.23586	1.56706	1.12422	0.657997	1.06264	0.649768	0.686016	1.96708	0.326518	1.11642	0.45458	0.799474	0.228627
2	9.317		0.120768	0.197109	0.182297	0.254575	0.273059	0.258876	0.131581	0.227735	0.0800742	0.104921	0.188687	0.0549727	0.221172	0.0779113	0.137577	0.0790613
3	9.158		1.29067	2.22885	1.85512	2.20799	1.61037	1.14208	0.649976	1.10806	0.57818	0.636616	1.89566	0.438264	1.13414	0.480247	0.774284	0.290528
4	9.114		0.0921086	0.173547	0.20066	0.223672	0.352081	0.258759	0.127276	0.265689	0.0224196	0.0852027	0.172497	0.0573743	0.246039	0.112941	0.124437	0.126291
5	8.857		1.49874	2.34551	1.96049	2.24267	1.70123	1.13846	0.687083	1.14351	0.543019	0.661532	2.01186	0.378825	1.17559	0.508092	0.782686	0.318048
6	8.635		0.0183552	0.181457	0.17636	0.175651	0.27515	0.242582	0.0956727	0.221192	0.153774	0.122231	0.137956	0.0797756	0.204468	0.0956164	0.165732	0.0505531
7	8.605	AMP	1.18944	3.00129	2.47572	2.97014	2.75255	2.11724	1.86174	3.06565	2.89965	3.1861	2.40915	0.848034	2.24384	0.458698	3.05047	0.143825
8	8.558		0.261778	0.301023	0.349922	0.304298	0.456525	0.320696	0.261168	0.510459	0.184994	0.266206	0.304255	0.0360562	0.34613	0.100131	0.320553	0.169402
9	8.539		3.83224	3.40031	3.16621	5.66667	2.49751	2.33592	2.81434	5.60825	1.68983	2.30814	4.01636	1.13427	2.54925	0.24337	3.20207	2.10662
10	8.488	Formic A	15.0845	37.7677	25.9517	35.6012	26.3713	37.4047	22.8174	38.2607	44.7185	33.8851	28.6013	10.3722	28.8645	7.60657	38.9548	5.44995
11	8.432		1.61228	2.55756	2.00751	2.50522	1.60832	1.25627	0.958171	1.31304	0.997485	0.899706	2.17064	0.447223	1.27426	0.32545	1.07008	0.216019
12	8.391		0	0.203918	0.0691575	0.203233	0.208067	0.127445	0.118113	0.186417	0.147552	0.0811769	0.119077	0.101573	0.151208	0.0494616	0.138382	0.053216
13	8.369		0.143928	0.848843	0.50122	0.810063	0.346786	0.370769	0.260096	0.475322	0.367661	0.257214	0.576013	0.327367	0.325884	0.0582219	0.366732	0.109057
14	8.33		0.00161031	0.217459	0.22005	0.271331	0.153992	0.215655	0.213268	0.258365	0.145232	0.193675	0.177613	0.119929	0.194305	0.0349325	0.199091	0.0567604
15	8.306		0.140707	0.544981	0.290211	0.521476	0.498931	0.511438	0.504016	0.531626	0.538463	0.505948	0.374344	0.193588	0.504795	0.00629005	0.525345	0.0171432
16	8.29		5.36597	8.4228	7.53233	10.6837	5.50201	6.28645	6.17045	10.1516	5.84656	8.71966	8.0012	2.20134	5.9863	0.423399	8.23928	2.19237
17	8.23		0	0.664208	0.219436	0.67121	0.51772	0.200443	0.165768	0.903801	0.643031	0.339248	0.388713	0.334392	0.294644	0.193966	0.628693	0.28255
18	8.202		0.866573	1.32943	1.09222	1.27625	0.840282	0.590929	0.509621	0.750072	0.487566	0.513937	1.14112	0.209354	0.646944	0.1723	0.583858	0.144548
19	8.187		1.80747	3.00258	2.44376	2.89683	1.68853	1.30078	1.13237	1.5141	0.983476	0.924656	2.53766	0.5438	1.37389	0.2852	1.14074	0.324668
20	8.161		0.0926261	0.19486	0.172062	0.223917	0.134599	0.122925	0.177977	0.215345	0.0878362	0.100309	0.170866	0.0563117	0.145167	0.0290074	0.134497	0.0702941
21	8.144		0.134656	0.267601	0.251206	0.666479	0.127218	0.105002	0.231497	0.553726	0.122255	0.122153	0.329985	0.232005	0.154572	0.0675381	0.266045	0.24914
22	8.104		0.122418	0.502998	0.407225	0.461805	0.359799	0.511008	0.821265	0.582088	0.441275	0.708027	0.373611	0.171995	0.564024	0.235257	0.57713	0.133445
23	8.017		0.650861	1.14514	1.48804	1.22519	1.21096	1.86462	1.423	1.70035	1.00497	1.05677	1.12731	0.349775	1.49953	0.333483	1.25403	0.387392
24	7.99		0.269607	0.261835	0.196465	0.326268	0.075584	0.170063	0.375918	0.34464	0.113381	0.176307	0.263544	0.0531461	0.207188	0.15357	0.211442	0.119566
25	7.961		0.470584	0.751756	0.730425	0.669776	0.392881	0.56731	0.911016	0.762206	1.17055	0.605077	0.655635	0.128162	0.623736	0.263636	0.845946	0.291891
26	7.901		0.56883	0.755268	0.532852	1.09622	1.33345	0.756127	0.546757	1.38339	0.640156	0.759747	0.738291	0.25776	0.878778	0.407436	0.927763	0.399086
27	7.879		0.320533	0.193979	0.218392	0.350543	0.513611	0.313568	0.309313	0.339648	0.127562	0.374626	0.270862	0.0763334	0.378831	0.116742	0.280612	0.133694
28	7.8		0.245661	0.186172	0.0957048	0.207175	0.527319	0.263633	0.43079	0.308183	0.124214	0.292468	0.183678	0.063612	0.407248	0.13341	0.241622	0.101981
29	7.784		0.338908	0.342704	0.30255	0.422513	0.572296	1.11474	1.4208	0.544434	0.881887	0.55413	0.351669	0.0505795	1.03594	0.429704	0.66015	0.192091
30	7.728		0.174425	0.480747	0.674624	0.54907	0.107175	3.44742	2.36132	1.57191	0.923658	0.830782	0.469717	0.212605	1.97197	1.70382	1.10878	0.403759
31	7.574	Uracil	0.423789	0.450669	0.207929	0.535249	0.436989	0.282261	0.629787	0.246642	0.157006	0.472838	0.404409	0.13933	0.449679	0.17411	0.292162	0.162762
32	7.512		0.516817	0.023061	0	0.416431	0.501135	0.433666	0.209295	0.300227	0.0399765	0.62548	0.239077	0.266092	0.381365	0.152788	0.321895	0.293352
33	7.454	Phe	0.0718713	0.674332	0.227197	0.451707	0.490111	0.629413	0.686996	0.544592	0.623231	0.905576	0.356277	0.263195	0.602173	0.10123	0.691133	0.18983
34	7.352		1.09263	1.38899	0.494097	1.1528	2.25565	1.59028	1.61978	1.47923	1.26038	1.94102	1.03213	0.380812	1.8219	0.375925	1.56021	0.347472
35	7.216		0.214729	0.720316	0.374107	0.553759	0.695751	0.85364	0.550017	0.793492	0.889469	1.08269	0.465728	0.219058	0.699803	0.151852	0.921882	0.147296
36	7.185		0.0602783	0.328812	0.143005	0.201284	0.249059	0.313629	0.255457	0.24195	0.190376	0.441713	0.183345	0.112924	0.272715	0.0355767	0.291346	0.13275
37	6.93	Tyr	0.114526	0.57799	0.260046	0.342858	0.623767	0.882308	0.457813	0.544794	0.704313	0.824792	0.323855	0.193938	0.654629	0.213923	0.6913	0.140452
38	6.536	Fumaric A	0.434105	0.692572	0.770242	0.599929	0.201582	0.991784	0.931138	0.743301	1.40056	1.24576	0.624212	0.144601	0.708168	0.439763	1.12987	0.343612
39	6.173		6.03365	6.82582	6.02774	9.36504	5.11173	4.54096	5.04531	9.11578	5.27911	5.85531	7.06306	1.57976	4.89933	0.312135	6.75007	2.06893
40	6.122		2.07587	2.62363	2.12191	2.80008	1.63258	1.31061	0.993077	1.46554	0.96703	0.883222	2.40537	0.36164	1.31209	0.319753	1.10527	0.314812
41	6.095		0.376238	0.69803	0.399648	0.792805	0.200195	0.270193	0.149289	0.233908	0.279921	0.14723	0.56668	0.210201	0.206559	0.0607026	0.220353	0.0673762
42	6.054		1.70071	2.09223	1.79218	2.21951	1.3347	0.953002	0.592409	0.873941	0.701514	0.566431	1.95116	0.244888	0.960036	0.371194	0.713962	0.154133
43	6.012		3.29337	2.10954	2.36048	2.59532	1.8732	2.18943	2.65855	2.19757	1.53003	2.21926	2.58968	0.509338	2.24039	0.395148	1.98229	0.391818
44	5.961		0.330059	0.283435	0.178507	0.749315	0.229108	0.224711	0.208145	0.57484	0.181854	0.247289	0.385329	0.250798	0.220655	0.0110544	0.334661	0.210559
45	5.936		0.993293	1.65959	2.09952	1.88547	1.44383	2.44408	1.76113	2.08679	1.44706	1.63941	1.65947	0.479066	1.88302	0.511142	1.72442	0.328231
46	5.839		0.647238	0.427822	0.363774	0.332281	0.145882	0.291137	0.388384	0.376422	0.398868	0.704068	0.442779	0.141985	0.275134	0.122041	0.493119	0.183031
47	5.759		4.11215	5.62779	9.22645	0.0843736	6.83069	7.18249	4.86185	3.25939	8.21833	6.36412	4.76269	3.78521	6.29167	1.2507	5.94728	2.50561
48	5.58		11.1551	8.70727	10.9517	2.31321	8.09389	9.00533	6.24798	4.82261	9.883	7.04209	8.28182	4.13075	7.7824	1.40482	7.24923	2.53655
49	5.46	Maltodextr	2.47893	4.11466	1.28002	3.52099	1.20994	1.53573	1.0216	4.01644	3.49413	2.09194	2.84865	1.24527	1.25576	0.260111	3.20084	0.99521
50	5.302		3.20533	1.04543	0.155914	1.39562	0.462424	0.245711	0.638983	1.55314	1.41911	0.658086	1.45058	1.28095	0.449039	0.196978	1.21011	0.482742
51	5.213		15.3097	6.53952	9.79699	2.51531	8.53729	6.20505	5.69965	5.72109	8.49889	5.56888	8.54039	5.40704	6.814	1.51366	6.59629	1.64946
52	4.624		10.3625	5.9155	5.10364	8.24847	3.1416	3.36489	4.28983	9.01886	3.72563	4.57401	7.40752	2.37858	3.59877	0.6088	5.77283	2.84297
53	4.561		1.70117	2.97989	2.35896	2.38316	0.632729	1.19451	1.04206	1.8454	0.417403	1.71341	2.35579	0.522427	0.956431	0.290513	1.32541	0.789119
54	4.523		3.19841	6.19438	4.9961	5.69965	3.49956	3.68788	3.27364	5.21872	3.65524	5.52344	5.02214	1.31147	3.48702	0.207405	4.79913	1.00229
55	4.495		1.61279	2.9837	2.41833	2.53129	1.16681	1.11963	0.986697	1.91285	0.28388	1.60502	2.38653	0.570748	1.09105	0.0933985	1.26725	0.865419
56	4.464		1.54951	3.25078	2.4937	2.43457	1.4575	1.26413	0.953055	2.02316	0.703588	1.67391	2.43214	0.69594	1.22489	0.254501	1.46689	0.683711
57	4.432		11.1504	9.80705	11.1937	8.19814	7.98045	8.95768	7.66587	10.4066	7.09776	7.77968	10.0873	1.41443	8.20133	0.673638	8.42801	1.74709
58	4.398		16.8788	17.6346	16.2108	15.725	13.8888	12.6139	11.9636	15.6829	10.7103	14.9891	16.6123	0.829595	12.8221	0.979357	13.7941	2.6931
59	4.32		12.3475	10.5656	13.9991	6.23662	10.2949	13.0414	13.1679	10.8111	11.186	13.8806	10.7872	3.34203	12.1681	1.62345	11.9593	1.67447
60	4.283		12.5856	16.543	15.4414	13.3215	11.8174	10.778	10	12.0611	9.97195	10.1005	14.4729	1.83583	10.8652	0.911825	10.7112	1.1708
61	4.142		40.8104	21.8203	32.8776	16.929	32.5599	29.5042	20.6717	20.2429	17.4084	29.8314	28.1093	10.7797	27.5786	6.17361	22.4942	6.51033
62	3.815		71.7157	56.8677	68.6831	37.0903	59.3896	59.7323	51.3469	60.4917	69.3979	60.4364	58.5892	15.6988	56.8229	4.74544	63.442	5.15803
63	3.778		89.216	98.5204	102.902	88.0592	63.7477	96.7632	94.8526	75.9075	82.8331	86.0946	94.6745	7.21218	85.1212	18.5346	81.6117	5.20219
65	3.682		36.2335	22.1791	20.8994	15.9954	29.293	23.3888	34.481	36.4807	31.5848	26.1877	23.8268	8.6899	29.0543	5.54996	31.4177	5.14851
66	3.658		34.8869	22.2643	19.8768	16.2158	28.3837	19.1645	30.0599	40.7424	32.8981	27.0076	23.311	8.10829	25.8694	5.86674	33.5494	6.8905
67	3.631		20.8345	13.7424	14.8076	7.52689	15.4303	13.5396	14.3878	10.9709	14.8309	13.8527	14.2278	5.45044	14.4525	0.946994	13.2182	2.00668
68	3.61		28.698	21.7347	23.9725	7.6999	25.6076	23.5715	19.329	15.689	25.0459	20.6548	20.5263	9.03015	22.836	3.20326	20.4632	4.68139
69	3.587		13.5274	10.3874	9.6345	5.8446	12.7038	10.1224	10.036	13.4505	17.7577	12.6131	9.84847	3.15708	10.9541	1.51597	14.6071	2.76044
70	3.575		15.2763	12.7521	13.3284	8.34765	13.2166	11.9216	8.41393	15.8328	18.6428	12.4875	12.4261	2.92564	11.184	2.48485	15.6544	3.08154
71	3.555		12.8029	8.83575	8.05663	4.35862	10.5707	8.37018	6.26383	9.5554	12.2248	8.84688	8.51347	3.46287	8.40158	2.15362	10.209	1.78132
72	3.541		37.4201	30.8001	38.921	7.1161	35.8604	34.3582	25.4764	18.8166	35.9445	27.3254	28.5643	14.7276	31.8983	5.61202	27.3622	8.56404
73	3.51		32.9644	27.1112	34.013	6.23923	30.778	30.5247	21.3145	15.8791	34.541	23.5737	25.082	12.9237	27.5391	5.39211	24.6646	9.37867
74	3.481		23.9123	18.5831	15.5335	8.98007	20.9034	17.0608	13.1668	14.2243	17.3283	15.8045	16.7522	6.23191	17.0437	3.86831	15.7857	1.55206
75	3.447		34.643	21.7431	18.3351	13.0787	22.1163	18.3172	15.4837	17.1878	18.5064	17.3522	21.95	9.18188	18.6391	3.32798	17.6821	0.718557
76	3.404		10.6782	8.47298	10.2131	2.73536	10.3213	9.51287	8.91575	6.02237	9.36039	8.33802	8.02491	3.65186	9.58332	0.705431	7.90693	1.71025
77	3.365		7.19323	3.47954	29.8237	2.46455	13.4715	16.1623	66.6216	39.0263	6.03557	36.0411	10.7402	12.8836	32.0851	29.9397	27.0343	18.2466
78	3.345		1.15471	0.635484	0.579755	0.436961	1.00033	0.939203	1.47372	0.901412	0.65006	1.08168	0.701728	0.313348	1.13775	0.292557	0.877716	0.216782
79	3.333		3.21014	1.72659	1.99248	1.46618	2.73862	2.67	3.77687	2.01738	2.44488	3.0778	2.09885	0.771389	3.06183	0.620196	2.51335	0.533515
80	3.314		4.94823	2.00583	2.82177	1.9077	4.27821	3.79732	4.83203	2.86686	3.78139	4.56531	2.92088	1.41231	4.30252	0.517782	3.73785	0.850065
81	3.27		0.0740136	0.179315	0.171813	0.246277	0.198227	0.721639	0.529332	0.165303	0.0604255	1.54353	0.167855	0.0709536	0.483066	0.264756	0.589754	0.82766
82	3.254		0.38692	0.812568	1.40969	1.27621	1.03272	1.27331	2.47186	1.2099	0.594129	2.60037	0.971347	0.466137	1.59263	0.770883	1.46813	1.02774
83	3.227		12.5734	2.82145	3.34574	0.486757	3.59046	3.01183	17.3555	1.65325	2.98025	2.88425	4.80683	5.32474	7.98592	8.11942	2.50592	0.739992
84	3.199		3.09302	1.22628	1.20163	1.44138	0.975718	1.08597	16.8765	1.45252	1.37127	0.908122	1.74058	0.908036	6.31274	9.14867	1.24397	0.293677
85	3.163		16.84	4.16725	3.06829	4.87394	4.95512	2.45575	4.3847	5.93905	6.27582	4.09858	7.23737	6.44473	3.93186	1.30978	5.43781	1.17197
86	3.134		7.7311	2.3295	1.65162	3.08101	5.0554	2.80277	5.15607	3.54761	3.6795	4.21841	3.69831	2.75118	4.33808	1.33057	3.81518	0.355386
87	3.083		5.53402	24.8609	22.0069	23.7284	13.4537	28.3439	43.1836	24.385	28.008	30.1245	19.0325	9.07518	28.3271	14.865	27.5058	2.90249
88	3.037	Lys	0.239162	2.3801	1.46208	2.14746	1.42281	2.02267	2.37053	2.0399	3.32543	1.99186	1.5572	0.961222	1.93867	0.479413	2.4524	0.756447
89	3.024		0.0313187	1.39481	0.849815	1.29781	0.983911	1.20479	1.16302	1.21705	1.84509	1.14403	0.893437	0.621836	1.11724	0.117341	1.40206	0.385412
90	3.013		0.27227	0.589806	0.475153	0.505346	0.741441	0.962029	1.04469	0.531009	0.932887	1.25261	0.460644	0.134631	0.916054	0.156766	0.905502	0.361579
91	2.997		0.341082	0.467817	0.35645	0.377279	0.570536	0.640263	0.804068	0.362327	0.583796	0.862477	0.385657	0.0567464	0.671623	0.119882	0.602867	0.25062
92	2.988		0.488156	0.96949	0.734465	1.06544	0.943731	1.16224	1.27181	0.835741	1.10949	1.3181	0.814388	0.258135	1.12593	0.167026	1.08778	0.241912
93	2.974		0.392546	0.60236	0.514702	0.508976	0.655023	0.762539	0.915115	0.495261	0.711309	0.989282	0.504646	0.0860899	0.777559	0.130695	0.731951	0.247657
94	2.957		0.50586	0.55862	0.55395	0.514608	0.813891	0.859345	0.946398	0.573854	0.66444	0.720685	0.53326	0.0268941	0.873211	0.0673331	0.652993	0.0740819
95	2.917		0.96246	0.08063	0.31176	0.0961549	0.119161	0.0875454	0.262931	0.0443241	0.103579	0.275583	0.362751	0.413488	0.156546	0.0934786	0.141162	0.120123
96	2.885		1.54768	1.1437	1.411	0.55071	0.494221	0.597915	1.38475	0.335303	1.2544	0.979497	1.16327	0.441496	0.825627	0.486978	0.856399	0.47175
97	2.872		0.88217	0.625402	0.315202	0.240082	0.234201	0.381837	0.414412	0.146121	2.78002	0.295993	0.515714	0.295804	0.343484	0.0960326	1.07405	1.47932
98	2.857		0.559504	0.16232	0.218422	0.149287	0.131546	0.169366	0.189691	0.0607292	0.238304	0.145373	0.272383	0.193749	0.163534	0.0295082	0.148136	0.0888196
99	2.819		2.15965	2.35472	2.05399	1.96644	1.74205	0.557498	0.0386217	0.442499	0.798465	0.72651	2.1337	0.167186	0.77939	0.873123	0.655825	0.188216
100	2.782		0.54007	0.171428	0.135976	0.148163	0.312321	0.0056647	0	0	0.0560616	0.167845	0.248909	0.194664	0.105995	0.178706	0.0746355	0.0854501
101	2.74		1.62675	3.47883	1.17481	9.40611	0.811787	10.7143	1.14326	0.895363	55.0006	1.86923	3.92162	3.78977	4.22312	5.62398	19.2551	30.9604
102	2.708	DHU	0.252218	0.635105	0.366874	0.751566	0.397517	0.707122	0.392791	0.794256	1.65314	0.611884	0.501441	0.231408	0.499144	0.180131	1.01976	0.556049
103	2.698		0.651303	1.35656	1.29804	1.50179	0.967097	1.89007	1.83164	2.05691	2.32828	2.1524	1.20192	0.376941	1.56294	0.51684	2.1792	0.137652
104	2.687	Malic A	0.363144	0.435275	0.485722	0.553919	0.475389	1.11937	1.48455	0.885818	1.07756	1.42177	0.459515	0.0805684	1.02644	0.510957	1.12838	0.271565
105	2.669		0.835442	0.81066	1.28814	1.00884	1.09226	2.44428	3.60494	1.78835	2.10341	3.32274	0.98577	0.220017	2.38049	1.25755	2.40483	0.810391
106	2.589		16.3863	6.59876	4.49277	7.59153	11.0337	7.42135	10.9351	6.15443	7.32771	10.7206	8.76734	5.24106	9.79674	2.05774	8.06759	2.37132
107	2.536		4.06818	2.60275	1.80078	2.64472	3.30808	2.54994	3.28737	1.84898	2.45028	3.70297	2.77911	0.943044	3.04846	0.431856	2.66741	0.945877
108	2.461		1.98829	4.81822	3.96775	4.33242	3.38832	2.22946	0.772607	2.04329	4.38899	1.86928	3.77667	1.24211	2.13013	1.31068	2.76719	1.40721
109	2.422	Succinic A	15.4133	28.2512	26.3805	26.5079	18.206	35.8994	30.7109	33.1101	39.8921	36.0452	24.1382	5.87888	28.2721	9.09533	36.3492	3.40118
110	2.378	Glu	9.03993	13.8942	24.2007	13.2323	8.86375	15.0166	21.5376	6.79661	14.5062	23.5474	15.0918	6.44175	15.1393	6.3378	14.9501	8.38423
111	2.222		11.4374	4.55526	2.53867	4.08304	4.55304	2.77237	2.9815	4.06266	2.34657	3.19971	5.6536	3.95087	3.43564	0.973335	3.20298	0.85805
112	2.185		15.5448	17.9665	14.2011	17.0558	13.0457	10.5381	12.5804	11.1462	10.5321	12.754	16.192	1.66108	12.0547	1.33391	11.4774	1.14739
113	2.156		14.6857	10.2764	12.824	9.28699	5.28583	6.64888	11.7799	4.70167	7.92535	12.5102	11.7683	2.45007	7.90488	3.4244	8.37906	3.92397
114	2.104		21.147	7.3043	12.1154	7.8394	5.62116	6.8848	15.234	4.98757	7.94849	11.6565	12.1015	6.4031	9.24664	5.22352	8.19752	3.34144
115	2.053		25.2359	30.7912	31.5407	30.7863	17.6943	35.2317	35.0022	25.3732	28.7503	29.8633	29.5885	2.92334	29.3094	10.0596	27.9956	2.33825
116	2.016		2.22016	1.98247	1.28037	1.68887	2.16472	2.44148	2.33748	1.69004	2.6416	3.04875	1.79297	0.404967	2.31456	0.139797	2.46013	0.697298
117	1.95	Acetic A	6.00616	53.4346	105.687	33.7004	71.8584	55.567	301.604	37.7447	121.534	56.6363	49.707	42.0857	143.01	137.588	71.9715	43.9491
118	1.829	Putrescine	8.01636	24.8571	22.9535	23.6019	16.2691	30.1494	46.1587	26.2513	29.3602	32.1118	19.8572	7.93334	30.8591	14.9574	29.2411	2.93208
119	1.76		1.29329	4.49072	3.70842	5.12671	4.59551	4.75373	5.05338	5.48577	5.19025	4.4111	3.65479	1.67779	4.80088	0.232547	5.02904	0.555176
120	1.61		2.94872	1.03709	1.06916	1.14016	1.44695	0.638573	0.412695	0.475482	0.760765	0.855565	1.54878	0.934287	0.832741	0.543781	0.69727	0.197837
121	1.51	Ala	25.2737	29.7348	30.5874	27.6853	34.7227	39.9222	33.7337	39.6027	40.8398	39.5272	28.3203	2.36823	36.1262	3.32442	39.9899	0.736975
122	1.409		0.873248	5.9562	4.25805	5.05706	3.78693	1.36228	0.952272	2.04967	1.53028	0.604985	4.03614	2.21976	2.03383	1.53201	1.39498	0.731784
123a	1.35	Thr	2.95082	3.7591	4.69928	4.16907	1.82076	3.59695	2.62427	2.08463	2.20768	2.56841	3.89457	0.737548	2.68066	0.88944	2.28691	0.251433
123b	1.34	LA	37.2002	23.9833	58.7188	21.8876	55.0273	50.3304	24.8263	17.443	23.032	37.0483	35.4475	16.9305	43.3947	16.2513	25.8411	10.1
124	1.293		0.501504	2.54735	1.47631	1.88838	1.07565	1.27446	34.7355	1.90816	1.58614	1.09068	1.60339	0.856851	12.3619	19.3764	1.52832	0.411794
125	1.251		0.707129	0.848905	0.342051	0.944043	1.29237	1.2039	1.06995	0.99258	0.643038	0.865783	0.710532	0.264237	1.18874	0.111982	0.8338	0.176952
126	1.226		1.37689	0.840433	0.787496	1.01292	2.02627	1.52342	1.33816	1.11888	1.10023	1.14426	1.00444	0.266305	1.62928	0.35606	1.12112	0.0221011
127	1.209		0.235843	0.223036	0.366983	0.383003	0.607682	0.458525	0.69318	0.886982	0.617976	0.35227	0.302216	0.0844517	0.586462	0.118758	0.619076	0.267357
128	1.203		2.5009	1.77709	7.45416	2.67786	17.3121	3.27256	44.1377	35.1635	2.16028	13.867	3.6025	2.59717	21.5741	20.7633	17.0636	16.7322
129	1.171		0.135668	0.898379	0.471762	0.824933	0.951924	0.505911	0.809201	0.691059	0.470734	0.128824	0.582686	0.351414	0.755679	0.227772	0.430206	0.2833
130	1.16		0.0630537	0.796854	0.330472	0.773275	0.727381	0.349913	0.23855	0.329467	0.264063	0	0.490914	0.3569	0.438615	0.256203	0.197843	0.17443
131	1.145		0.217135	0.294016	0.204522	0.382528	0.410199	0.280633	0.15611	0.299712	0.321697	0	0.27455	0.0821355	0.282314	0.127053	0.207137	0.179722
132	1.064	Val	3.08488	4.02924	3.79802	3.68849	3.49334	3.34155	3.53015	3.0583	3.51113	3.15727	3.65016	0.40273	3.45501	0.0999722	3.24223	0.238068
133	1.029	Ile	0.468577	0.65663	0.540075	0.610942	0.4212	0.662948	0.742548	0.668869	0.568703	0.580173	0.569056	0.0823802	0.608898	0.167353	0.605915	0.0548208
134	0.984	Leu	7.01217	4.93517	4.11003	4.97726	4.51103	5.45342	4.65444	5.82948	5.85814	4.7732	5.25866	1.23531	4.87296	0.507776	5.48694	0.618283
135	0.95		2.32378	1.34017	1.21062	1.58165	1.67352	1.40529	1.42807	2.03697	1.56213	1.3096	1.61405	0.497503	1.50229	0.148722	1.63623	0.369301
136	0.872		4.03611	1.37922	1.40312	1.14198	2.7772	1.81592	2.3886	2.09683	1.95726	2.12176	1.99011	1.36909	2.32724	0.483568	2.05862	0.0886626
137	0.76		0.851956	0.994409	0.726935	1.07353	1.26063	1.17121	0.844355	1.55004	0.895101	0.928769	0.911706	0.153553	1.09207	0.219134	1.12464	0.368796
