# Supplementary material for: Photosystem-II D1 protein mutants of Chlamydomonas reinhardtii in relation to metabolic rewiring and remodelling of H-bond network at QB site
Source: Sci Rep. 2018 Oct 3;8:14745. doi: 10.1038/s41598-018-33146-y (PMC6170454; doi:10.1038/s41598-018-33146-y)
Supplement: Supplementary file 5 — Dataset 4 [file 41598_2018_33146_MOESM5_ESM.xlsx]

## Sheet: Real-Time PCR Dataset
PSY										LYC β										CHY β										ZEP										MPBQ MT
STRAIN	TIME		CT MEAN	CT SD	Δ CT	ΔΔ CT	RQ			STRAIN	TIME		CT MEAN	CT SD	Δ CT	ΔΔ CT	RQ			STRAIN	TIME		CT MEAN	CT SD	Δ CT	ΔΔ CT	RQ			STRAIN	TIME		CT MEAN	CT SD	Δ CT	ΔΔ CT	RQ			STRAIN	TIME		CT MEAN	CT SD	Δ CT	ΔΔ CT	RQ
IL	0		29.7039	0.367463	9.35018					IL	0		26.2948	0.28036	5.94116					IL	0		27.9848	0.0801568	7.63111					IL	0		23.5719	0.0791762	3.21827					IL	0		18.6335	0.238794	-1.72017
	15min	Control	29.5536	0.106474	9.2						15min	Control	26.0299	0.1919	5.67562						15min	Control	26.7653	0.203611	6.41103						15min	Control	23.8104	0.0652123	3.45608						15min	Control	16.3172	0.0746083	-4.03707
		HL/HT	25.6803	0.187766	6.54	-2.65937	6.31756					HL/HT	23.373	0.0556385	4.23263	-1.443	2.71885					HL/HT	22.1151	0.0122376	2.97468	-3.43635	10.8254					HL/HT	22.3077	0.0719182	3.16733	-0.288745	1.22158					HL/HT	17.3504	0.225905	-1.79005	2.24701	-4.747
	30min	Control	26.7302	0.08	7.7						30min	Control	24.6183	0.0681094	5.61958						30min	Control	23.8564	0.0845996	4.85774						30min	Control	22.8499	0.11725	3.85121						30min	Control	18.8643	0.153289	-0.134391
		HL/HT	27.5664	0.212578	7.97	0.27	-1.2					HL/HT	24.3873	0.137255	4.79	-0.829575	1.77716					HL/HT	25.2812	0.129934	5.68389	0.826146	-1.77294					HL/HT	22.6098	0.046496	3.01255	-0.838661	1.78839					HL/HT	18.1842	0.322249	-1.41311	-1.27872	2.42624
	90min	Control	27.18	0.08	7.51						90min	Control	24.1466	0.214523	4.47955						90min	Control	24.1063	0.108979	4.4393						90min	Control	22.9577	0.0400003	3.29069						90min	Control	18.571	0.204381	-1.09602
		HL/HT	26.6289	0.212578	6.78	0.73	1.7					HL/HT	23.5637	0.36581	3.71154	-0.768017	1.70293					HL/HT	26.8748	0.2229	7.02266	2.58336	-5.99334					HL/HT	21.6473	0.0475063	1.7952	-1.49549	2.8196					HL/HT	16.8733	0.193609	-2.97887	-1.88285	3.68803
A250R	0		27.7253	0.19	7.56468					A250R	0		25.5574	0.212409	5.39677					A250R	0		27.6958	0.238996	7.53516					A250R	0		24.2672	0.23529	4.10659					A250R	0		18.8769	0.265904	-1.28371
	15min	Control	27.7	0.32	8.4						15min	Control	23.509	0.50281	4.27284						15min	Control	25.2626	0.207449	6.02641						15min	Control	23.7196	0.23619	4.48338						15min	Control	16.209	0.263137	-3.02716
		HL/HT	25.5	0.04	6	-2.4	5.4					HL/HT	22.4648	0.193692	3.00118	-1.27167	2.4144					HL/HT	21.1912	0.163606	1.72757	-4.29883	19.6824					HL/HT	22.9628	0.0279083	3.49919	-0.984183	1.97819					HL/HT	17.9179	0.117542	-1.54566	1.48151	-2.7924
	30min	Control	25.8	0.22	6.82						30min	Control	22.1626	0.101961	3.20112						30min	Control	24.3506	0.0394535	5.38914						30min	Control	23.3769	0.146953	4.41543						30min	Control	17.831	0.00816779	-1.13046
		HL/HT	27.2	0.11	7.8	0.98	-2					HL/HT	24.7445	0.153062	5.33815	2.13704	-4.39858					HL/HT	24.3597	0.230925	4.95326	-0.43587	1.35273					HL/HT	23.6709	0.231219	4.26455	-0.15088	1.11025					HL/HT	19.0949	0.18582	-0.311483	0.818976	-1.76415
	90min	Control	27.0277	0.0464074	7.9						90min	Control	23.9227	0.106451	4.78571						90min	Control	24.3463	0.115566	5.20927						90min	Control	23.381	0.199426	4.244						90min	Control	17.7796	0.0761821	-1.35735
		HL/HT	27.1336	0.0627084	7.3	-0.6	1.5					HL/HT	23.9991	0.394295	4.1952	-0.590505	1.50577					HL/HT	26.7796	0.0795398	6.97569	1.76642	-3.40209					HL/HT	22.4599	0.128329	2.65601	-1.588	3.00632					HL/HT	18.2995	0.0769463	-1.50439	-0.147033	1.10729
S264K	0		28.5349	0.0589163	8.52507					S264K	0		25.9308	0.0343152	5.92097					S264K	0		27.3594	0.200561	7.34957					S264K	0		23.9076	0.0977218	3.89779					S264K	0		16.9862	0.108323	-3.0236
	15min	Control	25.9792	0.0683204	6.94486						15min	Control	24.0024	0.220261	4.96805						15min	Control	24.7075	0.0921987	5.67311						15min	Control	23.3101	0.104534	4.27577						15min	Control	16.8147	0.126931	-2.21969
		HL/HT	25.9092	0.12645	6.97164	0.0267803	-1.01874					HL/HT	22.6535	0.140056	3.7159	-1.25215	2.38197					HL/HT	21.5394	0.0480126	2.60177	-3.07134	8.40553					HL/HT	22.7561	0.0728689	3.81851	-0.457258	1.37293					HL/HT	18.0471	0.153844	-0.89051	1.32918	-2.5126
	30min	Control	25.9996	0.25326	6.86698						30min	Control	23.4347	0.160404	4.30201						30min	Control	25.0816	0.123326	5.94897						30min	Control	23.6013	0.0420666	4.4687						30min	Control	19.0143	0.189849	-0.118357
		HL/HT	27.3848	0.27609	8.25186	1.38488	-2.6115					HL/HT	24.0973	0.133421	4.96429	0.662282	-1.58258					HL/HT	24.4137	0.117803	5.28074	-0.668232	1.58912					HL/HT	23.5712	0.158652	4.43819	-0.0305127	1.02138					HL/HT	18.4351	0.157336	-0.697837	-0.57948	1.49431
	90min	Control	27.1059	0.112304	8.05703						90min	Control	23.924	0.201946	4.87511						90min	Control	24.858	0.0323438	5.80915						90min	Control	23.6153	0.283881	4.56641						90min	Control	18.7715	0.195688	-0.277404
		HL/HT	26.0787	0.213933	7.08817	-0.968856	1.95729					HL/HT	22.8818	0.204647	3.89125	-0.983859	1.97775					HL/HT	24.0796	0.218022	5.08905	-0.720098	1.64729					HL/HT	22.9096	0.0119833	3.91904	-0.647363	1.5663					HL/HT	16.8203	0.123465	-2.17024	-1.89284	3.71365
PDS										LYC ε										VDR 1										HST 1										Rack
STRAIN	TIME		CT MEAN	CT SD	Δ CT	ΔΔ CT	RQ			STRAIN	TIME		CT MEAN	CT SD	Δ CT	ΔΔ CT	RQ			STRAIN	TIME		CT MEAN	CT SD	Δ CT	ΔΔ CT	RQ			STRAIN	TIME		CT MEAN	CT SD	Δ CT	ΔΔ CT	RQ			STRAIN	TIME		CT MEAN	CT SD	Δ CT	ΔΔ CT	RQ
IL	0		18.8821	0.0648012						IL	0		24.171	0.0973392	3.81732					IL	0		18.845	0.230946	-1.50872					IL	0		26.77	0.122361	6.41629					IL	0		20.3537	0.0249384	0
	15min	Control	19.1949	0.0607744	-1.15939						15min	Control	24.9834	0.0662543	4.62916						15min	Control	18.7755	0.275607	-1.57883						15min	Control	24.3908	0.128948	4.03647						15min	Control	20.3543	0.100807	0
		HL/HT	18.61	0.0343081	-0.53039	0.628995	-1.54649					HL/HT	21.9933	0.083386	2.85287	-1.77629	3.42545					HL/HT	16.6425	0.296715	-2.49787	-0.919041	1.89086					HL/HT	22.4557	0.142683	3.3153	-0.721177	1.64853					HL/HT	19.1404	0.136131	0	0	-1
	30min	Control	19.7178	0.32409	0.719104						30min	Control	22.7041	0.0307496	3.70541						30min	Control	17.9492	0.331363	-1.04947						30min	Control	23.6971	0.277294	4.69842						30min	Control	18.9987	0.0863778	0
		HL/HT	18.7163	0.299513	-0.880925	-1.60003	3.0315					HL/HT	22.7767	0.128509	3.17945	-0.525964	1.4399					HL/HT	17.2614	0.229631	-2.33586	-1.28639	2.43916					HL/HT	22.9531	0.273156	3.35585	-1.34257	2.53603					HL/HT	19.5973	0.0065876	0	0	-1
	90min	Control	18.2799	0.201417	-1.38709						90min	Control	22.5981	0.123133	2.93109						90min	Control	16.6625	0.135515	-3.00454						90min	Control	23.9504	0.25057	4.2834						90min	Control	19.667	0.0822712	0
		HL/HT	17.5866	0.102368	-2.26554	-0.878442	1.83839					HL/HT	21.8397	0.112207	1.98754	-0.943546	1.92325					HL/HT	15.5616	0.0555284	-4.29053	-1.28599	2.4385					HL/HT	23.0411	0.118564	3.18899	-1.09441	2.13526					HL/HT	19.8521	0.123941	0	0	-1
A250R	0		19.0552	0.144608	-1.10548					A250R	0		24.0453	0.131116	3.88468					A250R	0		18.6554	0.154018	-1.5052					A250R	0		26.3475	0.141914	6.18682					A250R	0		20.1607	0.282299	0
	15min	Control	18.6492	0.270866	-0.586975						15min	Control	24.1496	0.0374338	4.91346						15min	Control	16.9074	0.0489106	-2.32874						15min	Control	24.0308	0.12739	4.79466						15min	Control	19.2362	0.146394	0
		HL/HT	18.6588	0.211367	-0.804763	-0.217788	1.16295					HL/HT	22.0054	0.0464725	2.54182	-2.37165	5.17532					HL/HT	16.4574	0.146645	-3.00617	-0.677426	1.59928					HL/HT	23.0182	0.113253	3.55458	-1.24008	2.36212					HL/HT	19.4636	0.154126	0	0	-1
	30min	Control	17.9628	0.209958	-0.998603						30min	Control	23.1122	0.0558466	4.15072						30min	Control	16.2752	0.140275	-2.68619						30min	Control	23.2846	0.0896946	4.32317						30min	Control	18.9614	0.0942243	0
		HL/HT	19.0501	0.28964	-0.356312	0.64229	-1.56081					HL/HT	23.1464	0.117902	3.74005	-0.410669	1.3293					HL/HT	16.0667	0.11547	-3.33973	-0.653532	1.57301					HL/HT	24.2378	0.206611	4.83136	0.508193	-1.42227					HL/HT	19.4064	0.0388007	0	0	-1
	90min	Control	17.7945	0.110979	-1.34244						90min	Control	22.9529	0.0424575	3.8159						90min	Control	16.3971	0.288789	-2.73993						90min	Control	23.0461	0.112535	3.9091						90min	Control	19.137	0.12618	0
		HL/HT	18.2353	0.237521	-1.56858	-0.22614	1.1697					HL/HT	21.1015	0.0349022	1.29766	-2.51823	5.72879					HL/HT	16.6585	0.0476965	-3.14539	-0.405465	1.32452					HL/HT	23.419	0.129606	3.61509	-0.29401	1.22604					HL/HT	19.8039	0.0524087	0	0	-1
S264K	0		28.5349	0.0589163	8.52507					S264K	0		24.5083	0.0776217	4.49849					S264K	0		19.0248	0.20255	-0.985006					S264K	0		23.8259	0.0957703	3.8161					S264K	0		20.0098	0.0479967	0
	15min	Control	18.6234	0.306372	-0.411019						15min	Control	23.8583	0.0558468	4.8239						15min	Control	17.0429	0.117795	-1.9915						15min	Control	23.2733	0.289979	4.23894						15min	Control	19.0344	0.0387495	0
		HL/HT	18.0144	0.38941	-0.923192	-0.512173	1.4262					HL/HT	22.2923	0.0611872	3.35475	-1.46915	2.76858					HL/HT	16.9455	0.285608	-1.99207	-0.000565333	1.00039					HL/HT	22.875	0.0804096	3.9374	-0.301536	1.23246					HL/HT	18.9376	0.0295663	0	0	-1
	30min	Control	18.5668	0.0460595	-0.565855						30min	Control	22.9748	0.0280791	3.84214						30min	Control	17.0494	0.00449791	-2.08326						30min	Control	23.7096	0.0284462	4.57694						30min	Control	19.1326	0.0877984	0
		HL/HT	18.5037	0.205887	-0.629314	-0.0634583	1.04497					HL/HT	23.1996	0.183152	4.06667	0.224534	-1.1684					HL/HT	17.088	0.109597	-2.04501	0.0382542	-1.02687					HL/HT	23.6505	0.139922	4.51748	-0.0594518	1.04207					HL/HT	19.133	0.106969	0	0	-1
	90min	Control	18.2864	0.138486	-0.762523						90min	Control	22.6624	0.0227738	3.61353						90min	Control	16.3102	0.213065	-2.73872						90min	Control	23.5226	0.0652663	4.47373						90min	Control	19.0489	0.0824023	0
		HL/HT	17.6716	0.121297	-1.31889	-0.556369	1.47056					HL/HT	21.4333	0.11547	2.44281	-1.17072	2.25124					HL/HT	15.5386	0.649603	-3.45188	-0.713159	1.63939					HL/HT	22.7048	0.146327	3.71431	-0.759426	1.69282					HL/HT	18.9905	0.0541527	0	0	-1
